# Supplementary material for: Mechanisms of action for 2-phenylethanol isolated from Kloeckera apiculata in control of Penicillium molds of citrus fruits
Source: BMC Microbiol. 2014 Sep 19;14:242. doi: 10.1186/s12866-014-0242-2 (PMC4177429; doi:10.1186/s12866-014-0242-2)
Supplement: Additional file 2: — All differential expression between SBS and CK fruit. [file 12866_2014_242_MOESM2_ESM.xls]

## Sheet: Differently GeneExp
GeneID	Gene_length	ck_EXP	ck_RPKM	PEA1_EXP	PEA1_RPKM	PEA3_EXP	PEA3_RPKM	log2 Ratio(PEA1/CK)	Up-Down-Regulation(PEA1/CK)	P-value	FDR	log2 Ratio(PEA3/CK)	Up-Down-Regulation(PEA3/CK)	P-value	FDR	Description	GO Component	GO Function	GO Process	Blast nr
8304451	1998	168	45.9855	361	146.698	160	79.9229	1.6736	Up	6.06e-14	5.22e-13	-	-	-	-	Penicillium chrysogenum Wisconsin 54-1255 hypothetical protein (Pc22g25230) mRNA, complete cds	-	-	-	gi|255951286|ref|XP_002566410.1|/0/Pc22g25230 [Penicillium chrysogenum Wisconsin 54-1255]
8310867	2550	160	34.3152	113	35.9792	26	10.1761	-	-	-	-	-1.75367	Down	6.93e-11	4.39e-10	Penicillium chrysogenum Wisconsin 54-1255 hypothetical protein (Pc22g04470) mRNA, complete cds	-	-	-	gi|255947436|ref|XP_002564485.1|/0/Pc22g04470 [Penicillium chrysogenum Wisconsin 54-1255]
8311117	1554	1262	444.135	214	111.809	239	153.495	-1.98996	Down	1.73e-103	3.75e-102	-1.53281	Down	2.09e-63	4.18e-62	Penicillium chrysogenum Wisconsin 54-1255 hypothetical protein (Pc21g04500) mRNA, complete cds	-	GO:0008757//S-adenosylmethionine-dependent methyltransferase activity	GO:0006629//lipid metabolic process	gi|255953487|ref|XP_002567496.1|/0/Pc21g04500 [Penicillium chrysogenum Wisconsin 54-1255]
8307266	528	166	171.942	63	96.8769	140	264.631	-	-	-	-	-	-	-	-	Penicillium chrysogenum Wisconsin 54-1255 hypothetical protein (Pc20g12170) mRNA, complete cds	-	GO:0043169//cation binding;GO:0016701//oxidoreductase activity, acting on single donors with incorporation of molecular oxygen	GO:0043102	gi|255945869|ref|XP_002563702.1|/8.6471e-100/Pc20g12170 [Penicillium chrysogenum Wisconsin 54-1255]
8311985	1653	34	11.249	8	3.92944	3	1.81132	-	-	-	-	-2.63468	Down	0.000199429	0.000580839	Penicillium chrysogenum Wisconsin 54-1255 hypothetical protein (Pc22g09880) mRNA, partial cds	-	GO:0003676//nucleic acid binding;GO:0034061	GO:0010467//gene expression	gi|255948460|ref|XP_002564997.1|/0/Pc22g09880 [Penicillium chrysogenum Wisconsin 54-1255]
8305366	327	4236	7084.59	912	2264.44	2381	7267.05	-1.64553	Down	7.27e-266	1.92e-264	-	-	-	-	Penicillium chrysogenum Wisconsin 54-1255 hypothetical protein (Pc21g22970) mRNA, complete cds	GO:0030529//ribonucleoprotein complex	-	-	gi|255957023|ref|XP_002569264.1|/3.73582e-40/Pc21g22970 [Penicillium chrysogenum Wisconsin 54-1255]
8306563	5178	195	20.5958	23	3.60645	27	5.20413	-2.5137	Down	2.26e-22	2.7e-21	-1.98462	Down	5.11e-15	5.9e-14	Penicillium chrysogenum Wisconsin 54-1255 DNA topoisomerase II top2-Penicillium chrysogenum (top2) mRNA, complete cds	GO:0043231//intracellular membrane-bounded organelle;GO:0043232	GO:0001071;GO:0003916//DNA topoisomerase activity;GO:0032559//adenyl ribonucleotide binding	GO:0006259//DNA metabolic process;GO:0006351//transcription, DNA-dependent	gi|255946696|ref|XP_002564115.1|/0/DNA topoisomerase II top2-Penicillium chrysogenum [Penicillium chrysogenum Wisconsin 54-1255]
8310314	1083	42	21.2094	215	161.185	158	145.605	2.92594	Up	3.73e-12	2.42e-11	2.77928	Up	7.52e-11	4.75e-10	Penicillium chrysogenum Wisconsin 54-1255 hypothetical protein (Pc14g00780) mRNA, complete cds	-	GO:0005488//binding	-	gi|255938604|ref|XP_002560072.1|/7.82321e-158/Pc14g00780 [Penicillium chrysogenum Wisconsin 54-1255]
8314107	2565	154	32.8352	50	15.8269	41	15.953	-1.05286	Down	2.61e-06	9.93e-06	-1.04141	Down	1.48e-05	5.24e-05	Penicillium chrysogenum Wisconsin 54-1255 hypothetical protein (Pc21g06690) mRNA, complete cds	GO:0044424//intracellular part	GO:0016741//transferase activity, transferring one-carbon groups	-	gi|255953921|ref|XP_002567713.1|/0/Pc21g06690 [Penicillium chrysogenum Wisconsin 54-1255]
8311668	876	21	13.1106	72	66.7332	46	52.4083	2.34767	Up	6.6e-08	2.96e-07	1.99906	Up	3.51e-07	1.55e-06	Penicillium chrysogenum Wisconsin 54-1255 hypothetical protein (Pc13g12350) mRNA, complete cds	GO:0044464//cell part	GO:0046914//transition metal ion binding	-	gi|255937249|ref|XP_002559651.1|/2.49238e-158/Pc13g12350 [Penicillium chrysogenum Wisconsin 54-1255]
8308070	897	97	59.1406	141	127.626	123	136.855	1.1097	Up	3.6e-09	1.82e-08	1.21042	Up	5.6e-10	3.29e-09	Penicillium chrysogenum Wisconsin 54-1255 hypothetical protein (Pc21g01200) mRNA, complete cds	-	-	GO:0050794//regulation of cellular process	gi|255952877|ref|XP_002567191.1|/2.22394e-125/Pc21g01200 [Penicillium chrysogenum Wisconsin 54-1255]
8308211	726	9	6.77973	35	39.1422	24	32.993	2.52942	Up	1.4e-05	4.88e-05	2.28286	Up	3.98e-05	0.000131776	Penicillium chrysogenum Wisconsin 54-1255 hypothetical protein (Pc12g15560) mRNA, complete cds	GO:0043231//intracellular membrane-bounded organelle	GO:0046914//transition metal ion binding;GO:0001071	GO:0006351//transcription, DNA-dependent	gi|255934150|ref|XP_002558356.1|/2.59853e-117/Pc12g15560 [Penicillium chrysogenum Wisconsin 54-1255]
8307162	1656	28	9.24708	81	39.7135	87	52.4331	2.10256	Up	2.46e-09	1.27e-08	2.50341	Up	2.03e-08	1.03e-07	Penicillium chrysogenum Wisconsin 54-1255 hypothetical protein (Pc20g02150) mRNA, complete cds	-	-	-	gi|255944013|ref|XP_002562774.1|/0/Pc20g02150 [Penicillium chrysogenum Wisconsin 54-1255]
8314942	1548	369	130.365	69	36.1903	145	93.4854	-1.84889	Down	1.16e-28	1.57e-27	-	-	-	-	Penicillium chrysogenum Wisconsin 54-1255 hypothetical protein (Pc16g12170) mRNA, complete cds	-	GO:0016491//oxidoreductase activity;GO:0005506//iron ion binding	GO:0008152//metabolic process	gi|255941494|ref|XP_002561516.1|/0/Pc16g12170 [Penicillium chrysogenum Wisconsin 54-1255]
8313121	693	127	100.225	69	80.8406	193	277.953	-	-	-	-	1.47159	Up	3.09e-14	3.26e-13	Penicillium chrysogenum Wisconsin 54-1255 hypothetical protein (Pc12g10590) mRNA, complete cds	-	-	-	gi|255932647|ref|XP_002557880.1|/3.27421e-111/Pc12g10590 [Penicillium chrysogenum Wisconsin 54-1255]
8311434	2532	35	7.55981	79	25.3324	75	29.5627	1.74456	Up	4.85e-10	2.65e-09	1.96736	Up	1.24e-09	7.08e-09	Penicillium chrysogenum Wisconsin 54-1255 hypothetical protein (Pc13g13280) mRNA, complete cds	-	GO:0008415//acyltransferase activity	-	gi|255937431|ref|XP_002559742.1|/0/Pc13g13280 [Penicillium chrysogenum Wisconsin 54-1255]
8307873	402	5518	7506.93	889	1795.52	1325	3289.55	-2.06382	Down	0	0	-1.19033	Down	2.24e-186	5.69e-185	Penicillium chrysogenum Wisconsin 54-1255 hypothetical protein (Pc21g12010) mRNA, complete cds	GO:0030529//ribonucleoprotein complex	GO:0005198//structural molecule activity;GO:0005488//binding	GO:0010467//gene expression	gi|255954959|ref|XP_002568232.1|/5.70058e-57/Pc21g12010 [Penicillium chrysogenum Wisconsin 54-1255]
8310743	2127	175	44.9963	19	7.2527	42	19.7074	-2.63322	Down	3.43e-21	3.96e-20	-1.19107	Down	2.7e-07	1.21e-06	Penicillium chrysogenum Wisconsin 54-1255 hypothetical protein (Pc20g06460) mRNA, complete cds	GO:0043231//intracellular membrane-bounded organelle	GO:0046914//transition metal ion binding;GO:0003676//nucleic acid binding;GO:0001071	GO:0010468//regulation of gene expression;GO:0006351//transcription, DNA-dependent	gi|255944813|ref|XP_002563174.1|/0/Pc20g06460 [Penicillium chrysogenum Wisconsin 54-1255]
8306500	2208	0	0.001	1	0.367718	8	3.61608	-	-	-	-	11.8202	Up	0.000174581	0.000514845	Penicillium chrysogenum Wisconsin 54-1255 hypothetical protein (Pc21g13140) mRNA, complete cds	-	GO:0003824//catalytic activity	-	gi|255955161|ref|XP_002568333.1|/0/Pc21g13140 [Penicillium chrysogenum Wisconsin 54-1255]
8304777	1425	284	108.996	289	164.663	370	259.139	-	-	-	-	1.24945	Up	1.02e-14	1.15e-13	Penicillium chrysogenum Wisconsin 54-1255 hypothetical protein (Pc16g13280) mRNA, complete cds	GO:0044424//intracellular part	GO:0030554//adenyl nucleotide binding;GO:0015038//glutathione disulfide oxidoreductase activity	GO:0006790//sulfur metabolic process;GO:0019725//cellular homeostasis	gi|255941716|ref|XP_002561627.1|/0/Pc16g13280 [Penicillium chrysogenum Wisconsin 54-1255]
8314066	2484	226	49.7581	213	69.6212	254	102.054	-	-	-	-	1.03633	Up	4.82e-14	4.91e-13	Penicillium chrysogenum Wisconsin 54-1255 hypothetical protein (Pc16g09230) mRNA, complete cds	GO:0044424//intracellular part	GO:0046914//transition metal ion binding;GO:0016811//hydrolase activity, acting on carbon-nitrogen (but not peptide) bonds, in linear amides	GO:0043603//cellular amide metabolic process	gi|255940944|ref|XP_002561241.1|/0/Pc16g09230 [Penicillium chrysogenum Wisconsin 54-1255]
8307155	1701	254	81.665	40	19.0928	40	23.4694	-2.09669	Down	1.79e-23	2.2e-22	-1.79894	Down	4.93e-17	6.07e-16	Penicillium chrysogenum Wisconsin 54-1255 hypothetical protein (Pc20g02080) mRNA, complete cds	-	-	-	gi|255943999|ref|XP_002562767.1|/0/Pc20g02080 [Penicillium chrysogenum Wisconsin 54-1255]
8309239	1800	126	38.2829	14	6.31494	8	4.43572	-2.59986	Down	1.99e-15	1.9e-14	-3.10946	Down	9.77e-16	1.16e-14	Penicillium chrysogenum Wisconsin 54-1255 hypothetical protein (Pc22g23520) mRNA, complete cds	GO:0031224//intrinsic to membrane	GO:0008493//tetracycline transporter activity	GO:0015850//organic alcohol transport;GO:0042221//response to chemical stimulus	gi|255950952|ref|XP_002566243.1|/0/Pc22g23520 [Penicillium chrysogenum Wisconsin 54-1255]
8315118	975	27	15.1449	54	44.9679	46	47.0869	1.57007	Up	1.68e-06	6.58e-06	1.63649	Up	1.64e-06	6.66e-06	Penicillium chrysogenum Wisconsin 54-1255 hypothetical protein (Pc13g15530) mRNA, complete cds	-	GO:0016790//thiolester hydrolase activity	GO:0043412	gi|255938355|ref|XP_002559948.1|/2.86759e-177/Pc13g15530 [Penicillium chrysogenum Wisconsin 54-1255]
8305442	933	104	60.9619	211	183.618	299	319.842	1.59073	Up	0	0	2.39138	Up	0	0	Penicillium chrysogenum Wisconsin 54-1255 hypothetical protein (Pc21g02330) mRNA, complete cds	GO:0043231//intracellular membrane-bounded organelle	GO:0003677//DNA binding;GO:0001071;GO:0005515//protein binding	GO:0006351//transcription, DNA-dependent	gi|255953089|ref|XP_002567297.1|/7.34763e-159/Pc21g02330 [Penicillium chrysogenum Wisconsin 54-1255]
8314177	1857	187	55.0727	256	111.929	167	89.7534	1.02317	Up	3.45e-13	2.56e-12	-	-	-	-	Penicillium chrysogenum Wisconsin 54-1255 hypothetical protein (Pc21g07390) mRNA, complete cds	GO:0044424//intracellular part	GO:0046914//transition metal ion binding	GO:0048646//anatomical structure formation involved in morphogenesis	gi|255954055|ref|XP_002567780.1|/0/Pc21g07390 [Penicillium chrysogenum Wisconsin 54-1255]
8310684	1815	12	3.61586	38	16.9989	5	2.74941	2.23303	Up	4.19e-06	1.56e-05	-	-	-	-	Penicillium chrysogenum Wisconsin 54-1255 hypothetical protein (Pc20g05860) mRNA, complete cds	GO:0031224//intrinsic to membrane	GO:0030554//adenyl nucleotide binding;GO:0046914//transition metal ion binding;GO:0003824//catalytic activity	GO:0008152//metabolic process	gi|255944695|ref|XP_002563115.1|/0/Pc20g05860 [Penicillium chrysogenum Wisconsin 54-1255]
8310576	669	43	35.1519	12	14.5636	43	64.1489	-	-	-	-	-	-	-	-	Penicillium chrysogenum Wisconsin 54-1255 hypothetical protein (Pc06g00960) mRNA, complete cds	GO:0043234//protein complex	GO:0005515//protein binding	GO:0044267//cellular protein metabolic process	gi|255930291|ref|XP_002556705.1|/1.19809e-123/Pc06g00960 [Penicillium chrysogenum Wisconsin 54-1255]
8309461	2325	680	159.953	155	54.1281	146	62.6724	-1.5632	Down	3.55e-41	5.57e-40	-1.35175	Down	2.56e-29	4e-28	Penicillium chrysogenum Wisconsin 54-1255 hypothetical protein (Pc15g00510) mRNA, complete cds	GO:0043234//protein complex	GO:0051536//iron-sulfur cluster binding;GO:0043167//ion binding;GO:0016836//hydro-lyase activity	GO:0008652//cellular amino acid biosynthetic process;GO:0006551//leucine metabolic process	gi|255939017|ref|XP_002560278.1|/0/Pc15g00510 [Penicillium chrysogenum Wisconsin 54-1255]
8317386	2706	432	87.3097	1507	452.167	1202	443.326	2.37264	Up	8.42e-13	5.83e-12	2.34415	Up	7.26e-13	5.64e-12	Penicillium chrysogenum Wisconsin 54-1255 hypothetical protein (Pc13g05940) mRNA, complete cds	-	GO:0016836//hydro-lyase activity	GO:0008152//metabolic process	gi|255936003|ref|XP_002559028.1|/0/Pc13g05940 [Penicillium chrysogenum Wisconsin 54-1255]
8307846	1683	125	40.6193	279	134.597	186	110.3	1.7284	Up	8.88e-16	8.55e-15	1.44119	Up	9.33e-15	1.06e-13	Penicillium chrysogenum Wisconsin 54-1255 hypothetical protein (Pc21g11740) mRNA, complete cds	-	-	-	gi|255954905|ref|XP_002568205.1|/0/Pc21g11740 [Penicillium chrysogenum Wisconsin 54-1255]
8312835	897	24	14.6327	12	10.8618	46	51.1814	-	-	-	-	1.80642	Up	3.56e-07	1.57e-06	Penicillium chrysogenum Wisconsin 54-1255 hypothetical protein (Pc22g18180) mRNA, complete cds	-	GO:0004520//endodeoxyribonuclease activity	-	gi|255949912|ref|XP_002565723.1|/3.50151e-171/Pc22g18180 [Penicillium chrysogenum Wisconsin 54-1255]
8308215	1005	390	212.229	111	89.6749	129	128.106	-1.24285	Down	1.07e-17	1.11e-16	-	-	-	-	Penicillium chrysogenum Wisconsin 54-1255 hypothetical protein (Pc12g15600) mRNA, complete cds	GO:0044464//cell part	-	GO:0051234//establishment of localization	gi|255934158|ref|XP_002558360.1|/1.83127e-174/Pc12g15600 [Penicillium chrysogenum Wisconsin 54-1255]
8310303	1218	204	91.5988	184	122.655	325	266.307	-	-	-	-	1.53969	Up	6.37e-14	6.4e-13	Penicillium chrysogenum Wisconsin 54-1255 hypothetical protein (Pc14g00670) mRNA, complete cds	-	GO:0016628//oxidoreductase activity, acting on the CH-CH group of donors, NAD or NADP as acceptor;GO:0046914//transition metal ion binding	GO:0008152//metabolic process	gi|255938582|ref|XP_002560061.1|/0/Pc14g00670 [Penicillium chrysogenum Wisconsin 54-1255]
8313538	801	16	10.9243	60	60.818	77	95.9411	2.47696	Up	6.56e-07	2.67e-06	3.13461	Up	2.16e-06	8.64e-06	Penicillium chrysogenum Wisconsin 54-1255 hypothetical protein (Pc22g18800) mRNA, complete cds	-	-	-	gi|255950032|ref|XP_002565783.1|/1.5264e-148/Pc22g18800 [Penicillium chrysogenum Wisconsin 54-1255]
8311565	3147	43	7.47271	11	2.83798	3	0.951417	-	-	-	-	-2.97348	Down	7.28e-06	2.69e-05	Penicillium chrysogenum Wisconsin 54-1255 hypothetical protein (Pc13g08290) mRNA, complete cds	GO:0044464//cell part	GO:0046914//transition metal ion binding	GO:0023060	gi|255936455|ref|XP_002559254.1|/0/Pc13g08290 [Penicillium chrysogenum Wisconsin 54-1255]
8314330	2619	62	12.9468	36	11.1604	11	4.19183	-	-	-	-	-1.62694	Down	0.000144946	0.000435735	Penicillium chrysogenum Wisconsin 54-1255 hypothetical protein (Pc14g01670) mRNA, complete cds	-	GO:0004672//protein kinase activity;GO:0032559//adenyl ribonucleotide binding	GO:0006464//protein modification process	gi|255938782|ref|XP_002560161.1|/0/Pc14g01670 [Penicillium chrysogenum Wisconsin 54-1255]
8312456	555	47	46.3139	57	83.3865	101	181.625	-	-	-	-	1.97144	Up	1.07e-11	7.14e-11	Penicillium chrysogenum Wisconsin 54-1255 hypothetical protein (Pc22g02070) mRNA, complete cds	-	GO:0022892;GO:0005488//binding	GO:0006810//transport	gi|255946968|ref|XP_002564251.1|/4.5005e-84/Pc22g02070 [Penicillium chrysogenum Wisconsin 54-1255]
8306672	2754	716	142.186	1684	496.469	954	345.725	1.80393	Up	0	0	1.28185	Up	0	0	Penicillium chrysogenum Wisconsin 54-1255 hypothetical protein (Pc18g05400) mRNA, complete cds	GO:0031224//intrinsic to membrane	GO:0004175//endopeptidase activity;GO:0046914//transition metal ion binding;GO:0016462//pyrophosphatase activity;GO:0032559//adenyl ribonucleotide binding	GO:0009057//macromolecule catabolic process;GO:0019538//protein metabolic process	gi|255943197|ref|XP_002562367.1|/0/Pc18g05400 [Penicillium chrysogenum Wisconsin 54-1255]
8314532	3927	376	52.3641	91	18.8146	156	39.647	-1.47673	Down	9.94e-22	1.17e-20	-	-	-	-	Penicillium chrysogenum Wisconsin 54-1255 hypothetical protein (Pc20g04350) mRNA, complete cds	GO:0043232	GO:0032559//adenyl ribonucleotide binding	GO:0006996//organelle organization	gi|255944429|ref|XP_002562982.1|/0/Pc20g04350 [Penicillium chrysogenum Wisconsin 54-1255]
8304566	1254	3047	1328.87	5862	3795.44	5736	4565.18	1.51407	Up	0	0	1.78048	Up	0	0	Penicillium chrysogenum Wisconsin 54-1255 phosphoglycerate kinase pgkA-Penicillium chrysogenum (pgkA) mRNA, complete cds	GO:0044424//intracellular part	GO:0016301//kinase activity;GO:0032559//adenyl ribonucleotide binding	GO:0006007//glucose catabolic process	gi|255940110|ref|XP_002560824.1|/0/phosphoglycerate kinase pgkA-Penicillium chrysogenum [Penicillium chrysogenum Wisconsin 54-1255]
8304460	801	325	221.9	339	343.622	479	596.829	-	-	-	-	1.42741	Up	0	0	Penicillium chrysogenum Wisconsin 54-1255 hypothetical protein (Pc22g25320) mRNA, complete cds	GO:0043231//intracellular membrane-bounded organelle;GO:0015629//actin cytoskeleton	GO:0008092//cytoskeletal protein binding	GO:0030835//negative regulation of actin filament depolymerization	gi|255951302|ref|XP_002566418.1|/4.74496e-150/Pc22g25320 [Penicillium chrysogenum Wisconsin 54-1255]
8314212	1716	88	28.0461	90	42.5833	162	94.2203	-	-	-	-	1.74824	Up	2.73e-14	2.92e-13	Penicillium chrysogenum Wisconsin 54-1255 hypothetical protein (Pc18g01490) mRNA, complete cds	-	GO:0019842//vitamin binding;GO:0046872//metal ion binding;GO:0016831//carboxy-lyase activity	-	gi|255942449|ref|XP_002561993.1|/0/Pc18g01490 [Penicillium chrysogenum Wisconsin 54-1255]
8306694	1095	44	21.9758	0	0.001	3	2.73435	-14.4236	Down	1.73e-10	9.84e-10	-3.00665	Down	5e-06	1.89e-05	Penicillium chrysogenum Wisconsin 54-1255 hypothetical protein (Pc18g05620) mRNA, complete cds	-	GO:0016741//transferase activity, transferring one-carbon groups	-	gi|255943241|ref|XP_002562389.1|/0/Pc18g05620 [Penicillium chrysogenum Wisconsin 54-1255]
8308878	2070	58	15.3237	77	30.2019	68	32.7858	-	-	-	-	1.0973	Up	2.02e-05	6.97e-05	Penicillium chrysogenum Wisconsin 54-1255 hypothetical protein (Pc20g15510) mRNA, complete cds	GO:0043231//intracellular membrane-bounded organelle	GO:0046914//transition metal ion binding;GO:0003676//nucleic acid binding;GO:0001071;GO:0016787//hydrolase activity	GO:0010468//regulation of gene expression;GO:0006351//transcription, DNA-dependent	gi|255946511|ref|XP_002564023.1|/0/Pc20g15510 [Penicillium chrysogenum Wisconsin 54-1255]
8305740	3351	88	14.362	134	32.4671	80	23.8266	1.17672	Up	1.6e-09	8.36e-09	-	-	-	-	Penicillium chrysogenum Wisconsin 54-1255 hypothetical protein (Pc13g07020) mRNA, complete cds	-	GO:0017111//nucleoside-triphosphatase activity;GO:0003676//nucleic acid binding;GO:0032559//adenyl ribonucleotide binding	-	gi|255936215|ref|XP_002559134.1|/0/Pc13g07020 [Penicillium chrysogenum Wisconsin 54-1255]
8306439	1575	83	28.8207	24	12.3721	22	13.9408	-1.22001	Down	0.000115616	0.00035296	-	-	-	-	Penicillium chrysogenum Wisconsin 54-1255 hypothetical protein (Pc21g12530) mRNA, complete cds	-	GO:0016763//transferase activity, transferring pentosyl groups	GO:0019359	gi|119489050|ref|XP_001262825.1|/0/nicotinate phosphoribosyltransferase [Neosartorya fischeri NRRL 181]
8312534	1704	77	24.7131	20	9.52959	16	9.37124	-1.37479	Down	4.81e-05	0.000156624	-1.39897	Down	0.000136738	0.000414133	Penicillium chrysogenum Wisconsin 54-1255 hypothetical protein (Pc15g01240) mRNA, complete cds	GO:0031090//organelle membrane	GO:0016757//transferase activity, transferring glycosyl groups	-	gi|255939159|ref|XP_002560349.1|/0/Pc15g01240 [Penicillium chrysogenum Wisconsin 54-1255]
8309339	744	10	7.35079	15	16.3694	21	28.1704	-	-	-	-	1.93821	Up	0.000272358	0.000777709	Penicillium chrysogenum Wisconsin 54-1255 hypothetical protein (Pc12g01600) mRNA, complete cds	-	-	-	gi|255930997|ref|XP_002557055.1|/6.63843e-124/hypothetical protein [Penicillium chrysogenum Wisconsin 54-1255]
8314960	5016	491	53.5341	68	11.0069	68	13.53	-2.28205	Down	1.34e-48	2.27e-47	-1.9843	Down	1.08e-35	1.82e-34	Penicillium chrysogenum Wisconsin 54-1255 hypothetical protein (Pc16g12350) mRNA, complete cds	GO:0043231//intracellular membrane-bounded organelle	GO:0034062//RNA polymerase activity;GO:0046914//transition metal ion binding;GO:0003676//nucleic acid binding	GO:0010467//gene expression	gi|255941530|ref|XP_002561534.1|/0/Pc16g12350 [Penicillium chrysogenum Wisconsin 54-1255]
8316062	1698	23	7.40793	42	20.0829	51	29.9764	1.43882	Up	7.67e-05	0.000242012	2.01668	Up	1.51e-07	6.97e-07	Penicillium chrysogenum Wisconsin 54-1255 hypothetical protein (Pc13g09350) mRNA, complete cds	-	GO:0016830//carbon-carbon lyase activity;GO:0048037//cofactor binding	GO:0043436	gi|255936665|ref|XP_002559359.1|/0/Pc13g09350 [Penicillium chrysogenum Wisconsin 54-1255]
8309854	1152	977	463.819	188	132.501	173	149.879	-1.80756	Down	3.89e-71	7.47e-70	-1.62977	Down	8.67e-54	1.66e-52	Penicillium chrysogenum Wisconsin 54-1255 hypothetical protein (Pc21g16350) mRNA, complete cds	GO:0032156	GO:0032561//guanyl ribonucleotide binding	GO:0009987//cellular process	gi|255955779|ref|XP_002568642.1|/0/Pc21g16350 [Penicillium chrysogenum Wisconsin 54-1255]
8312900	702	59	45.9644	8	9.25266	17	24.169	-2.31258	Down	4.78e-07	1.97e-06	-	-	-	-	Penicillium chrysogenum Wisconsin 54-1255 hypothetical protein (Pc20g05570) mRNA, complete cds	GO:0044424//intracellular part	-	-	gi|255944647|ref|XP_002563091.1|/9.45999e-122/Pc20g05570 [Penicillium chrysogenum Wisconsin 54-1255]
8307480	981	99	55.1916	85	70.3499	125	127.171	-	-	-	-	1.20425	Up	4.8e-10	2.84e-09	Penicillium chrysogenum Wisconsin 54-1255 hypothetical protein (Pc13g12010) mRNA, complete cds	-	-	-	gi|255937183|ref|XP_002559618.1|/0/Pc13g12010 [Penicillium chrysogenum Wisconsin 54-1255]
8314369	1518	84	30.2632	11	5.88349	23	15.1218	-2.36282	Down	9.5e-10	5.06e-09	-	-	-	-	Penicillium chrysogenum Wisconsin 54-1255 hypothetical protein (Pc16g05680) mRNA, complete cds	-	GO:0004553//hydrolase activity, hydrolyzing O-glycosyl compounds;GO:0043167//ion binding	GO:0005976//polysaccharide metabolic process;GO:0019566//arabinose metabolic process	gi|255940276|ref|XP_002560907.1|/0/Pc16g05680 [Penicillium chrysogenum Wisconsin 54-1255]
8312850	762	42	30.144	92	98.0272	176	230.518	1.70131	Up	3.69e-11	2.23e-10	2.93493	Up	7.52e-11	4.74e-10	Penicillium chrysogenum Wisconsin 54-1255 hypothetical protein (Pc20g05070) mRNA, complete cds	-	-	-	gi|255944559|ref|XP_002563047.1|/1.71172e-138/Pc20g05070 [Penicillium chrysogenum Wisconsin 54-1255]
8314277	816	401	268.758	424	421.88	548	670.25	-	-	-	-	1.31839	Up	0	0	Penicillium chrysogenum Wisconsin 54-1255 hypothetical protein (Pc14g01140) mRNA, complete cds	GO:0005839//proteasome core complex;GO:0043231//intracellular membrane-bounded organelle	GO:0004175//endopeptidase activity	GO:0019941//modification-dependent protein catabolic process	gi|255938676|ref|XP_002560108.1|/1.87906e-133/Pc14g01140 [Penicillium chrysogenum Wisconsin 54-1255]
8311120	663	107	88.2626	18	22.0431	21	31.612	-2.00148	Down	3.97e-10	2.19e-09	-1.48133	Down	2.42e-06	9.58e-06	Penicillium chrysogenum Wisconsin 54-1255 hypothetical protein (Pc21g04530) mRNA, complete cds	-	-	-	gi|255953493|ref|XP_002567499.1|/1.27597e-61/Pc21g04530 [Penicillium chrysogenum Wisconsin 54-1255]
8314018	951	152	87.4117	337	287.715	429	450.219	1.71874	Up	0	0	2.36473	Up	0	0	Penicillium chrysogenum Wisconsin 54-1255 hypothetical protein (Pc13g15130) mRNA, complete cds	-	GO:0003824//catalytic activity	GO:0008152//metabolic process	gi|255938277|ref|XP_002559909.1|/3.25229e-170/Pc13g15130 [Penicillium chrysogenum Wisconsin 54-1255]
8305106	2523	42	9.10414	8	2.57446	14	5.53806	-1.82225	Down	0.000285304	0.000812045	-	-	-	-	Penicillium chrysogenum Wisconsin 54-1255 hypothetical protein (Pc18g03430) mRNA, complete cds	-	GO:0046914//transition metal ion binding;GO:0048037//cofactor binding;GO:0003824//catalytic activity	GO:0009108//coenzyme biosynthetic process	gi|255942825|ref|XP_002562181.1|/0/Pc18g03430 [Penicillium chrysogenum Wisconsin 54-1255]
8316684	5109	51	5.45935	9	1.43028	6	1.17209	-1.93243	Down	2.98e-05	9.97e-05	-2.21964	Down	2.69e-05	9.13e-05	Penicillium chrysogenum Wisconsin 54-1255 hypothetical protein (Pc21g19350) mRNA, complete cds	-	-	-	gi|255956347|ref|XP_002568926.1|/0/Pc21g19350 [Penicillium chrysogenum Wisconsin 54-1255]
8305507	867	112	70.6489	577	540.344	414	476.571	2.93514	Up	0	0	2.75395	Up	0	0	Penicillium chrysogenum Wisconsin 54-1255 hypothetical protein (Pc13g06350) mRNA, complete cds	-	-	-	gi|255936085|ref|XP_002559069.1|/2.21146e-159/Pc13g06350 [Penicillium chrysogenum Wisconsin 54-1255]
8312264	1317	169	70.1791	343	211.457	423	320.554	1.59125	Up	0	0	2.19145	Up	0	0	Penicillium chrysogenum Wisconsin 54-1255 hypothetical protein (Pc20g01270) mRNA, complete cds	-	GO:0004175//endopeptidase activity	GO:0019538//protein metabolic process;GO:0006810//transport	gi|255943837|ref|XP_002562686.1|/0/Pc20g01270 [Penicillium chrysogenum Wisconsin 54-1255]
8313823	2286	91	21.7707	45	15.9827	20	8.73173	-	-	-	-	-1.31805	Down	6.98e-05	0.000221952	Penicillium chrysogenum Wisconsin 54-1255 hypothetical protein (Pc21g05260) mRNA, complete cds	-	-	-	gi|255953639|ref|XP_002567572.1|/0/Pc21g05260 [Penicillium chrysogenum Wisconsin 54-1255]
8307988	1818	26	7.82143	28	12.5048	49	26.8998	-	-	-	-	1.78209	Up	1.84e-07	8.39e-07	Penicillium chrysogenum Wisconsin 54-1255 hypothetical protein (Pc21g14000) mRNA, complete cds	-	-	-	gi|255955327|ref|XP_002568416.1|/0/Pc21g14000 [Penicillium chrysogenum Wisconsin 54-1255]
8314038	1362	49	19.6755	77	45.9016	86	63.0185	1.22214	Up	2.41e-06	9.27e-06	1.67938	Up	2.89e-11	1.88e-10	Penicillium chrysogenum Wisconsin 54-1255 hypothetical protein (Pc16g08950) mRNA, complete cds	-	-	-	gi|255940890|ref|XP_002561214.1|/0/Pc16g08950 [Penicillium chrysogenum Wisconsin 54-1255]
8305166	762	136	97.6092	485	516.774	330	432.221	2.40444	Up	5.62e-14	4.87e-13	2.14668	Up	1.58e-13	1.44e-12	Penicillium chrysogenum Wisconsin 54-1255 hypothetical protein (Pc22g16120) mRNA, complete cds	-	GO:0003824//catalytic activity	-	gi|255949522|ref|XP_002565528.1|/1.1095e-137/Pc22g16120 [Penicillium chrysogenum Wisconsin 54-1255]
8308288	1806	447	135.362	117	52.5995	127	70.1831	-1.3637	Down	7.02e-23	8.5e-22	-	-	-	-	Penicillium chrysogenum Wisconsin 54-1255 hypothetical protein (Pc12g14680) mRNA, complete cds	GO:0005576//extracellular region	GO:0004175//endopeptidase activity;GO:0004177//aminopeptidase activity	GO:0019538//protein metabolic process	gi|255933786|ref|XP_002558272.1|/0/Pc12g14680 [Penicillium chrysogenum Wisconsin 54-1255]
8309664	1386	38	14.9943	57	33.3907	27	19.4423	1.15503	Up	0.000105151	0.00032291	-	-	-	-	Penicillium chrysogenum Wisconsin 54-1255 hypothetical protein (Pc13g14100) mRNA, complete cds	-	-	-	gi|255937583|ref|XP_002559818.1|/0/Pc13g14100 [Penicillium chrysogenum Wisconsin 54-1255]
8313474	1002	51	27.8361	9	7.2927	5	4.98022	-1.93243	Down	2.98e-05	9.97e-05	-2.48268	Down	7.56e-06	2.79e-05	Penicillium chrysogenum Wisconsin 54-1255 hypothetical protein (Pc13g03740) mRNA, complete cds	-	-	-	gi|255935569|ref|XP_002558811.1|/0/Pc13g03740 [Penicillium chrysogenum Wisconsin 54-1255]
8311684	2643	85	17.5885	123	37.7852	146	55.1318	1.10319	Up	4.12e-08	1.89e-07	1.64825	Up	0	0	Penicillium chrysogenum Wisconsin 54-1255 hypothetical protein (Pc13g12510) mRNA, complete cds	GO:0043231//intracellular membrane-bounded organelle	GO:0046914//transition metal ion binding;GO:0003676//nucleic acid binding;GO:0001071	GO:0010468//regulation of gene expression;GO:0006351//transcription, DNA-dependent	gi|255937281|ref|XP_002559667.1|/0/Pc13g12510 [Penicillium chrysogenum Wisconsin 54-1255]
8308658	696	40	31.4309	2	2.33311	2	2.86792	-3.75186	Down	2.12e-07	9.05e-07	-3.45411	Down	4.09e-06	1.57e-05	Penicillium chrysogenum Wisconsin 54-1255 hypothetical protein (Pc22g14330) mRNA, complete cds	-	-	-	gi|255949180|ref|XP_002565357.1|/1.7535e-112/Pc22g14330 [Penicillium chrysogenum Wisconsin 54-1255]
8310230	1599	45	15.3911	58	29.4505	52	32.4565	-	-	-	-	1.07641	Up	0.000238974	0.000690222	Penicillium chrysogenum Wisconsin 54-1255 hypothetical protein (Pc21g23580) mRNA, complete cds	-	-	-	gi|255957145|ref|XP_002569325.1|/0/Pc21g23580 [Penicillium chrysogenum Wisconsin 54-1255]
8312763	1158	372	175.688	178	124.803	363	312.856	-	-	-	-	-	-	-	-	Penicillium chrysogenum Wisconsin 54-1255 hypothetical protein (Pc12g05320) mRNA, complete cds	-	GO:0003824//catalytic activity	-	gi|255931645|ref|XP_002557379.1|/0/Pc12g05320 [Penicillium chrysogenum Wisconsin 54-1255]
8316249	1593	139	47.7206	37	18.8582	31	19.4219	-1.33942	Down	7.1e-08	3.17e-07	-1.29692	Down	1.04e-06	4.36e-06	Penicillium chrysogenum Wisconsin 54-1255 hypothetical protein (Pc18g02200) mRNA, complete cds	GO:0044427//chromosomal part	GO:0003676//nucleic acid binding	GO:0010468//regulation of gene expression	gi|255942591|ref|XP_002562064.1|/0/Pc18g02200 [Penicillium chrysogenum Wisconsin 54-1255]
8317496	2571	33	7.0197	45	14.211	68	26.3969	-	-	-	-	1.91089	Up	2.83e-09	1.55e-08	Penicillium chrysogenum Wisconsin 54-1255 hypothetical protein (Pc20g02670) mRNA, complete cds	-	GO:0005488//binding	-	gi|255944107|ref|XP_002562821.1|/0/Pc20g02670 [Penicillium chrysogenum Wisconsin 54-1255]
8317393	978	80	44.7361	21	17.4339	21	21.4302	-1.35954	Down	3.94e-05	0.000130248	-	-	-	-	Penicillium chrysogenum Wisconsin 54-1255 hypothetical protein (Pc13g06010) mRNA, complete cds	-	-	-	gi|255936017|ref|XP_002559035.1|/4.04116e-163/Pc13g06010 [Penicillium chrysogenum Wisconsin 54-1255]
8305892	1278	6	2.5676	29	18.4239	20	15.6187	2.84308	Up	4.53e-05	0.000148407	2.60479	Up	8.52e-05	0.000266961	Penicillium chrysogenum Wisconsin 54-1255 hypothetical protein (Pc03g00160) mRNA, complete cds	-	-	-	gi|255930048|ref|XP_002556585.1|/0/Pc03g00170 [Penicillium chrysogenum Wisconsin 54-1255]
8309381	2635	46	9.54737	12	3.69755	6	2.27257	-	-	-	-	-2.07078	Down	0.000139124	0.000420834	Penicillium chrysogenum Wisconsin 54-1255 hypothetical protein (Pc21g10180) mRNA, complete cds	GO:0031224//intrinsic to membrane	GO:0005254//chloride channel activity	GO:0015698//inorganic anion transport	gi|134081708|emb|CAK46642.1|/0/unnamed protein product [Aspergillus niger]
8311900	1113	293	143.972	2833	2066.64	1133	1015.97	3.84342	Up	3.95e-13	2.89e-12	2.819	Up	4.03e-13	3.3e-12	Penicillium chrysogenum Wisconsin 54-1255 hypothetical protein (Pc12g05070) mRNA, complete cds	-	-	-	gi|255931595|ref|XP_002557354.1|/0/Pc12g05070 [Penicillium chrysogenum Wisconsin 54-1255]
8311309	1260	72	31.2513	7	4.51067	6	4.75256	-2.7925	Down	5.94e-10	3.23e-09	-2.71714	Down	1.79e-08	9.17e-08	Penicillium chrysogenum Wisconsin 54-1255 hypothetical protein (Pc22g13980) mRNA, complete cds	-	-	-	gi|255949110|ref|XP_002565322.1|/5.11965e-175/Pc22g13980 [Penicillium chrysogenum Wisconsin 54-1255]
8308325	2904	532	100.189	536	149.859	211	72.5158	-	-	-	-	-	-	-	-	Penicillium chrysogenum Wisconsin 54-1255 hypothetical protein (Pc22g21630) mRNA, complete cds	GO:0044424//intracellular part	GO:0004812//aminoacyl-tRNA ligase activity;GO:0032559//adenyl ribonucleotide binding	GO:0006418//tRNA aminoacylation for protein translation	gi|255950584|ref|XP_002566059.1|/0/Pc22g21630 [Penicillium chrysogenum Wisconsin 54-1255]
8306805	735	67	49.8533	25	27.6164	80	108.63	-	-	-	-	1.12366	Up	2.45e-06	9.69e-06	Penicillium chrysogenum Wisconsin 54-1255 hypothetical protein (Pc22g01530) mRNA, complete cds	-	GO:0003824//catalytic activity	-	gi|255946860|ref|XP_002564197.1|/1.0071e-140/Pc22g01530 [Penicillium chrysogenum Wisconsin 54-1255]
8309224	1542	66	23.4081	6	3.15923	7	4.53065	-2.88937	Down	1.72e-09	8.96e-09	-2.36922	Down	5.92e-07	2.54e-06	Penicillium chrysogenum Wisconsin 54-1255 hypothetical protein (Pc22g23370) mRNA, complete cds	-	GO:0016620//oxidoreductase activity, acting on the aldehyde or oxo group of donors, NAD or NADP as acceptor	GO:0044237//cellular metabolic process	gi|255950922|ref|XP_002566228.1|/0/Pc22g23370 [Penicillium chrysogenum Wisconsin 54-1255]
8310819	624	78	68.3623	20	26.0231	53	84.7692	-1.39341	Down	3.57e-05	0.000118563	-	-	-	-	Penicillium chrysogenum Wisconsin 54-1255 hypothetical protein (Pc22g13150) mRNA, complete cds	-	GO:0004091//carboxylesterase activity	GO:0010467//gene expression	gi|255948950|ref|XP_002565242.1|/2.54915e-82/Pc22g13150 [Penicillium chrysogenum Wisconsin 54-1255]
8313554	4212	232	30.1236	63	12.1441	59	13.9801	-1.31063	Down	6.46e-12	4.11e-11	-1.10752	Down	2.09e-08	1.06e-07	Penicillium chrysogenum Wisconsin 54-1255 hypothetical protein (Pc22g18960) mRNA, complete cds	-	GO:0003676//nucleic acid binding	GO:0010468//regulation of gene expression;GO:0044260;GO:0090304	gi|255950064|ref|XP_002565799.1|/0/Pc22g18960 [Penicillium chrysogenum Wisconsin 54-1255]
8316665	1224	64	28.596	116	76.9468	167	136.17	1.42805	Up	6.24e-11	3.69e-10	2.25152	Up	6.22e-14	6.31e-13	Penicillium chrysogenum Wisconsin 54-1255 hypothetical protein (Pc21g19160) mRNA, complete cds	GO:0019866//organelle inner membrane;GO:0031224//intrinsic to membrane	-	GO:0006810//transport	gi|255956309|ref|XP_002568907.1|/0/Pc21g19160 [Penicillium chrysogenum Wisconsin 54-1255]
8316750	3507	1268	197.738	187	43.2932	69	19.6363	-2.19138	Down	4.13e-117	9.2e-116	-3.33199	Down	1.36e-155	3.39e-154	Penicillium chrysogenum Wisconsin 54-1255 hypothetical protein (Pc22g20150) mRNA, complete cds	-	GO:0004086//carbamoyl-phosphate synthase activity;GO:0032559//adenyl ribonucleotide binding	GO:0008152//metabolic process	gi|255950296|ref|XP_002565915.1|/0/Pc22g20150 [Penicillium chrysogenum Wisconsin 54-1255]
8305832	693	62	48.9289	99	115.989	66	95.0511	1.24523	Up	5.73e-08	2.59e-07	-	-	-	-	Penicillium chrysogenum Wisconsin 54-1255 hypothetical protein (Pc22g07080) mRNA, complete cds	-	GO:0051540	GO:0031163	gi|255947932|ref|XP_002564733.1|/6.59731e-112/Pc22g07080 [Penicillium chrysogenum Wisconsin 54-1255]
8314422	1185	1561	720.429	251	171.977	432	363.841	-2.06664	Down	8.56e-134	1.96e-132	-	-	-	-	Penicillium chrysogenum Wisconsin 54-1255 hypothetical protein (Pc16g06210) mRNA, complete cds	GO:0044464//cell part	GO:0032561//guanyl ribonucleotide binding	-	gi|255940376|ref|XP_002560957.1|/0/Pc16g06210 [Penicillium chrysogenum Wisconsin 54-1255]
8312314	831	259	170.453	67	65.4617	83	99.6836	-1.38065	Down	4.27e-14	3.74e-13	-	-	-	-	Penicillium chrysogenum Wisconsin 54-1255 orotidine 5-phosphate decarboxylase pyrG-Penicillium chrysogenum (pyrG) mRNA, complete cds	-	GO:0016831//carboxy-lyase activity	GO:0006220//pyrimidine nucleotide metabolic process;GO:0019856//pyrimidine base biosynthetic process	gi|255935701|ref|XP_002558877.1|/5.44788e-152/orotidine 5-phosphate decarboxylase pyrG-Penicillium chrysogenum [Penicillium chrysogenum Wisconsin 54-1255]
8316735	2169	50	12.6072	73	27.3261	37	17.0251	1.11603	Up	1.97e-05	6.79e-05	-	-	-	-	Penicillium chrysogenum Wisconsin 54-1255 hypothetical protein (Pc22g20000) mRNA, complete cds	-	-	-	gi|255950270|ref|XP_002565902.1|/0/Pc22g20000 [Penicillium chrysogenum Wisconsin 54-1255]
8314040	1083	71	35.8539	101	75.7193	120	110.586	1.07853	Up	1.06e-06	4.24e-06	1.62496	Up	1.04e-14	1.17e-13	Penicillium chrysogenum Wisconsin 54-1255 hypothetical protein (Pc16g08970) mRNA, complete cds	-	GO:0003824//catalytic activity	-	gi|255940894|ref|XP_002561216.1|/0/Pc16g08970 [Penicillium chrysogenum Wisconsin 54-1255]
8308373	1323	132	54.5658	32	19.6383	35	26.4031	-1.47433	Down	1.72e-08	8.11e-08	-1.04729	Down	5.79e-05	0.000187171	Penicillium chrysogenum Wisconsin 54-1255 hypothetical protein (Pc22g22110) mRNA, complete cds	GO:0043234//protein complex;GO:0044424//intracellular part	GO:0042802//identical protein binding;GO:0016616//oxidoreductase activity, acting on the CH-OH group of donors, NAD or NADP as acceptor;GO:0048037//cofactor binding;GO:0000166//nucleotide binding	GO:0006072//glycerol-3-phosphate metabolic process	gi|255950678|ref|XP_002566106.1|/0/Pc22g22110 [Penicillium chrysogenum Wisconsin 54-1255]
8312185	615	34	30.235	24	31.6847	63	102.238	-	-	-	-	1.75764	Up	5.23e-09	2.79e-08	Penicillium chrysogenum Wisconsin 54-1255 hypothetical protein (Pc22g17000) mRNA, complete cds	GO:0031224//intrinsic to membrane;GO:0031090//organelle membrane;GO:0043231//intracellular membrane-bounded organelle	-	GO:0051234//establishment of localization	gi|255949692|ref|XP_002565613.1|/8.37014e-107/Pc22g17000 [Penicillium chrysogenum Wisconsin 54-1255]
8310360	1956	24	6.71041	2	0.830185	3	1.53073	-3.0149	Down	0.000326596	0.000922355	-	-	-	-	Penicillium chrysogenum Wisconsin 54-1255 hypothetical protein (Pc13g08580) mRNA, complete cds	-	-	-	gi|255936513|ref|XP_002559283.1|/0/hypothetical protein [Penicillium chrysogenum Wisconsin 54-1255]
8317236	546	33	33.0543	19	28.2537	53	96.879	-	-	-	-	1.55135	Up	7.53e-07	3.2e-06	Penicillium chrysogenum Wisconsin 54-1255 hypothetical protein (Pc21g08430) mRNA, complete cds	GO:0016020//membrane	GO:0070011//peptidase activity, acting on L-amino acid peptides	GO:0019538//protein metabolic process	gi|255954259|ref|XP_002567882.1|/1.10551e-103/Pc21g08430 [Penicillium chrysogenum Wisconsin 54-1255]
8306703	1977	51	14.1082	53	21.7662	64	32.3087	-	-	-	-	1.19539	Up	9.19e-06	3.36e-05	Penicillium chrysogenum Wisconsin 54-1255 hypothetical protein (Pc18g05710a) mRNA, complete cds	-	-	-	gi|255943259|ref|XP_002562398.1|/0/Pc18g05710 [Penicillium chrysogenum Wisconsin 54-1255]
8310322	1149	210	99.9553	37	26.1454	58	50.3796	-1.93473	Down	6.97e-18	7.28e-17	-	-	-	-	Penicillium chrysogenum Wisconsin 54-1255 hypothetical protein (Pc14g00860) mRNA, complete cds	-	GO:0016853//isomerase activity;GO:0008135//translation factor activity, nucleic acid binding	GO:0009058//biosynthetic process	gi|255938620|ref|XP_002560080.1|/0/Pc14g00860 [Penicillium chrysogenum Wisconsin 54-1255]
8312768	3348	187	30.5466	73	17.7032	33	9.83728	-	-	-	-	-1.63468	Down	1.74e-11	1.14e-10	Penicillium chrysogenum Wisconsin 54-1255 hypothetical protein (Pc22g17490) mRNA, complete cds	GO:0044464//cell part	GO:0030695//GTPase regulator activity	GO:0009966//regulation of signal transduction;GO:0035556//intracellular signal transduction	gi|255949790|ref|XP_002565662.1|/0/Pc22g17490 [Penicillium chrysogenum Wisconsin 54-1255]
8308309	1800	25	7.59581	75	33.83	21	11.6438	2.15503	Up	1.02e-08	4.92e-08	-	-	-	-	Penicillium chrysogenum Wisconsin 54-1255 hypothetical protein (Pc12g14890) mRNA, complete cds	-	GO:0016491//oxidoreductase activity	GO:0006810//transport;GO:0008152//metabolic process	gi|255934024|ref|XP_002558293.1|/0/Pc12g14890 [Penicillium chrysogenum Wisconsin 54-1255]
8308153	2322	214	50.4032	47	16.4342	86	36.9643	-1.61681	Down	1.4e-14	1.28e-13	-	-	-	-	Penicillium chrysogenum Wisconsin 54-1255 hypothetical protein (Pc20g07390) mRNA, complete cds	-	-	-	gi|255944989|ref|XP_002563262.1|/0/Pc20g07390 [Penicillium chrysogenum Wisconsin 54-1255]
8310003	687	31	24.6781	82	96.9105	197	286.191	1.97342	Up	5.98e-10	3.23e-09	3.53568	Up	6.14e-09	3.26e-08	Penicillium chrysogenum Wisconsin 54-1255 hypothetical protein (Pc20g03980) mRNA, complete cds	-	-	-	gi|255944361|ref|XP_002562948.1|/2.0504e-97/Pc20g03980 [Penicillium chrysogenum Wisconsin 54-1255]
8304809	3201	108	18.4521	28	7.10209	28	8.73009	-1.37747	Down	1.3e-06	5.14e-06	-1.07971	Down	0.000201292	0.00058603	Penicillium chrysogenum Wisconsin 54-1255 hypothetical protein (Pc16g13600) mRNA, complete cds	-	GO:0004672//protein kinase activity;GO:0032559//adenyl ribonucleotide binding	GO:0006464//protein modification process	gi|255941780|ref|XP_002561659.1|/0/Pc16g13600 [Penicillium chrysogenum Wisconsin 54-1255]
8312413	603	18	16.3253	29	39.0476	37	61.2394	-	-	-	-	1.90735	Up	2.59e-06	1.02e-05	Penicillium chrysogenum Wisconsin 54-1255 hypothetical protein (Pc15g01930) mRNA, complete cds	-	-	-	gi|255939277|ref|XP_002560408.1|/3.39524e-105/Pc15g01930 [Penicillium chrysogenum Wisconsin 54-1255]
8304890	1332	4559	1871.85	757	461.43	1487	1114.17	-2.02029	Down	0	0	-	-	-	-	Penicillium chrysogenum Wisconsin 54-1255 hypothetical protein (Pc18g05330) mRNA, complete cds	GO:0030529//ribonucleoprotein complex	GO:0003824//catalytic activity;GO:0005198//structural molecule activity	GO:0010467//gene expression	gi|255943183|ref|XP_002562360.1|/0/Pc18g05330 [Penicillium chrysogenum Wisconsin 54-1255]
8303899	1197	2318	1059.07	4097	2778.98	3643	3037.47	1.39175	Up	0	0	1.52007	Up	0	0	Penicillium chrysogenum Wisconsin 54-1255 hypothetical protein (Pc13g09680) mRNA, complete cds	GO:0044437//vacuolar part	GO:0004175//endopeptidase activity	GO:0019538//protein metabolic process;GO:0051704//multi-organism process	gi|255936729|ref|XP_002559391.1|/0/Pc13g09680 [Penicillium chrysogenum Wisconsin 54-1255]
8306745	3252	54	9.08134	86	21.4715	60	18.414	1.24144	Up	4.51e-07	1.87e-06	1.01982	Up	0.00016249	0.000483295	Penicillium chrysogenum Wisconsin 54-1255 hypothetical protein (Pc18g06110) mRNA, complete cds	GO:0043231//intracellular membrane-bounded organelle	GO:0043566//structure-specific DNA binding;GO:0004518//nuclease activity	GO:0006281//DNA repair	gi|255943339|ref|XP_002562438.1|/0/Pc18g06110 [Penicillium chrysogenum Wisconsin 54-1255]
8306860	1005	526	286.237	259	209.241	474	470.716	-	-	-	-	-	-	-	-	Penicillium chrysogenum Wisconsin 54-1255 hypothetical protein (Pc18g03840) mRNA, complete cds	GO:0043234//protein complex	-	-	gi|255942903|ref|XP_002562220.1|/1.2255e-178/Pc18g03840 [Penicillium chrysogenum Wisconsin 54-1255]
8307721	1557	195	68.494	42	21.9015	23	14.743	-1.64495	Down	1.06e-13	8.81e-13	-2.21595	Down	5.43e-17	6.66e-16	Penicillium chrysogenum Wisconsin 54-1255 hypothetical protein (Pc20g00640) mRNA, complete cds	-	GO:0031406//carboxylic acid binding;GO:0016774//phosphotransferase activity, carboxyl group as acceptor	GO:0006520//cellular amino acid metabolic process	gi|255943717|ref|XP_002562626.1|/0/Pc20g00640 [Penicillium chrysogenum Wisconsin 54-1255]
8315525	1044	253	132.534	44	34.2189	77	73.61	-1.9535	Down	1.66e-21	1.94e-20	-	-	-	-	Penicillium chrysogenum Wisconsin 54-1255 hypothetical protein (Pc21g15240) mRNA, complete cds	-	GO:0003824//catalytic activity	GO:0006720//isoprenoid metabolic process	gi|255955563|ref|XP_002568534.1|/0/Pc21g15240 [Penicillium chrysogenum Wisconsin 54-1255]
8315375	960	67	38.169	21	17.7608	12	12.4755	-	-	-	-	-1.61331	Down	8.37e-05	0.000262864	Penicillium chrysogenum Wisconsin 54-1255 hypothetical protein (Pc16g01080) mRNA, complete cds	GO:0019866//organelle inner membrane;GO:0031224//intrinsic to membrane	-	GO:0006810//transport	gi|255939514|ref|XP_002560526.1|/0/Pc16g01080 [Penicillium chrysogenum Wisconsin 54-1255]
8309388	1056	32	16.5727	15	11.533	39	36.8593	-	-	-	-	-	-	-	-	Penicillium chrysogenum Wisconsin 54-1255 hypothetical protein (Pc21g10250) mRNA, complete cds	-	GO:0016641//oxidoreductase activity, acting on the CH-NH2 group of donors, oxygen as acceptor;GO:0000166//nucleotide binding	GO:0008614//pyridoxine metabolic process	gi|255954615|ref|XP_002568060.1|/0/Pc21g10250 [Penicillium chrysogenum Wisconsin 54-1255]
8309109	711	4	3.07678	18	20.555	9	12.6334	2.73999	Up	0.000169812	0.000501781	-	-	-	-	Penicillium chrysogenum Wisconsin 54-1255 hypothetical protein (Pc12g08500) mRNA, complete cds	GO:0031966//mitochondrial membrane	GO:0048037//cofactor binding	GO:0008152//metabolic process	gi|255932247|ref|XP_002557680.1|/9.11217e-120/Pc12g08500 [Penicillium chrysogenum Wisconsin 54-1255]
8317549	1251	59	25.793	117	75.9351	131	104.511	1.55779	Up	2.46e-12	1.62e-11	2.0186	Up	3.23e-13	2.75e-12	Penicillium chrysogenum Wisconsin 54-1255 hypothetical protein (Pc20g03200) mRNA, complete cds	GO:0043231//intracellular membrane-bounded organelle	GO:0043169//cation binding;GO:0051536//iron-sulfur cluster binding;GO:0016783//sulfurtransferase activity	GO:0009105//lipoic acid biosynthetic process	gi|255944209|ref|XP_002562872.1|/0/Pc20g03200 [Penicillium chrysogenum Wisconsin 54-1255]
8309400	1116	904	443.007	221	160.784	235	210.16	-1.46221	Down	2.36e-49	4.02e-48	-1.07584	Down	1.68e-27	2.55e-26	Penicillium chrysogenum Wisconsin 54-1255 hypothetical protein (Pc21g10370) mRNA, complete cds	-	GO:0048037//cofactor binding;GO:0016857//racemase and epimerase activity, acting on carbohydrates and derivatives	GO:0019318//hexose metabolic process	gi|255954639|ref|XP_002568072.1|/0/Pc21g10370 [Penicillium chrysogenum Wisconsin 54-1255]
8305419	1029	77	40.9244	95	74.9587	148	143.547	-	-	-	-	1.81049	Up	2.31e-14	2.51e-13	Penicillium chrysogenum Wisconsin 54-1255 hypothetical protein (Pc21g02100) mRNA, complete cds	GO:0044424//intracellular part	GO:0051536//iron-sulfur cluster binding;GO:0016462//pyrophosphatase activity;GO:0043169//cation binding;GO:0032559//adenyl ribonucleotide binding	-	gi|255953045|ref|XP_002567275.1|/0/Pc21g02100 [Penicillium chrysogenum Wisconsin 54-1255]
8306909	588	48	44.6448	123	169.841	99	168.037	1.92762	Up	4.24e-13	3.08e-12	1.91221	Up	7.42e-12	5.01e-11	Penicillium chrysogenum Wisconsin 54-1255 hypothetical protein (Pc18g04330) mRNA, complete cds	-	GO:0016671//oxidoreductase activity, acting on sulfur group of donors, disulfide as acceptor	GO:0043412	gi|255942999|ref|XP_002562268.1|/5.04931e-103/Pc18g04330 [Penicillium chrysogenum Wisconsin 54-1255]
8305969	654	8989	7516.93	1056	1310.99	1154	1761.06	-2.51948	Down	0	0	-2.0937	Down	0	0	Penicillium chrysogenum Wisconsin 54-1255 hypothetical protein (Pc13g11000) mRNA, complete cds	GO:0030529//ribonucleoprotein complex	GO:0003676//nucleic acid binding;GO:0005198//structural molecule activity	GO:0010467//gene expression	gi|255936985|ref|XP_002559519.1|/9.31715e-110/Pc13g11000 [Penicillium chrysogenum Wisconsin 54-1255]
8311853	1053	449	233.198	1754	1352.43	320	303.297	2.53593	Up	7.27e-13	5.08e-12	-	-	-	-	Penicillium chrysogenum Wisconsin 54-1255 hypothetical protein (Pc12g04600) mRNA, complete cds	GO:0043231//intracellular membrane-bounded organelle;GO:0031224//intrinsic to membrane	GO:0046914//transition metal ion binding;GO:0003824//catalytic activity	GO:0006631//fatty acid metabolic process	gi|255931545|ref|XP_002557329.1|/0/Pc12g04600 [Penicillium chrysogenum Wisconsin 54-1255]
8315167	414	215	284.017	201	394.194	247	595.447	-	-	-	-	1.06799	Up	0	0	Penicillium chrysogenum Wisconsin 54-1255 hypothetical protein (Pc13g15760) mRNA, complete cds	-	GO:0016881//acid-amino acid ligase activity;GO:0032559//adenyl ribonucleotide binding	GO:0060255;GO:0006464//protein modification process	gi|255938401|ref|XP_002559971.1|/9.18648e-76/Pc13g15760 [Penicillium chrysogenum Wisconsin 54-1255]
8315247	2010	372	101.217	108	43.6256	163	80.9353	-1.21421	Down	2.12e-16	2.09e-15	-	-	-	-	Penicillium chrysogenum Wisconsin 54-1255 acetate--CoA ligase facA-Penicillium chrysogenum (facA) mRNA, complete cds	-	GO:0016405//CoA-ligase activity;GO:0032559//adenyl ribonucleotide binding	GO:0042182//ketone catabolic process	gi|255947858|ref|XP_002564696.1|/0/acetate--CoA ligase facA-Penicillium chrysogenum [Penicillium chrysogenum Wisconsin 54-1255]
8312330	357	88	134.81	19	43.2115	19	53.1168	-1.64144	Down	7.31e-07	2.97e-06	-1.34368	Down	7.31e-05	0.000231631	Penicillium chrysogenum Wisconsin 54-1255 hypothetical protein (Pc13g04590) mRNA, complete cds	GO:0015630//microtubule cytoskeleton	GO:0005515//protein binding	GO:0043623//cellular protein complex assembly	gi|255935735|ref|XP_002558894.1|/3.70009e-48/Pc13g04590 [Penicillium chrysogenum Wisconsin 54-1255]
8304436	273	361	723.188	265	788.128	645	2358	-	-	-	-	1.70512	Up	0	0	Penicillium chrysogenum Wisconsin 54-1255 hypothetical protein (Pc22g25080) mRNA, complete cds	GO:0019866//organelle inner membrane;GO:0005758//mitochondrial intermembrane space	GO:0043169//cation binding	GO:0006612//protein targeting to membrane	gi|255951256|ref|XP_002566395.1|/2.26184e-45/Pc22g25080 [Penicillium chrysogenum Wisconsin 54-1255]
8308009	2691	118	23.9814	169	50.9902	76	28.1868	1.0883	Up	2.04e-10	1.16e-09	-	-	-	-	Penicillium chrysogenum Wisconsin 54-1255 hypothetical protein (Pc21g00590) mRNA, complete cds	GO:0043234//protein complex	GO:0035004//phosphoinositide 3-kinase activity	GO:0030384//phosphoinositide metabolic process;GO:0019932//second-messenger-mediated signaling	gi|255952761|ref|XP_002567133.1|/0/Pc21g00590 [Penicillium chrysogenum Wisconsin 54-1255]
8313746	855	95	60.7665	24	22.7908	52	60.6993	-1.41483	Down	3.74e-06	1.41e-05	-	-	-	-	Penicillium chrysogenum Wisconsin 54-1255 hypothetical protein (Pc12g13680) mRNA, complete cds	-	GO:0016646//oxidoreductase activity, acting on the CH-NH group of donors, NAD or NADP as acceptor	GO:0006560//proline metabolic process	gi|255933592|ref|XP_002558175.1|/1.79176e-145/Pc12g13680 [Penicillium chrysogenum Wisconsin 54-1255]
8316467	3600	111	16.8627	26	5.86387	18	4.99018	-1.52391	Down	1.23e-07	5.42e-07	-1.75667	Down	6.07e-08	2.92e-07	Penicillium chrysogenum Wisconsin 54-1255 hypothetical protein (Pc12g06000) mRNA, complete cds	-	-	-	gi|255931775|ref|XP_002557444.1|/0/Pc12g06000 [Penicillium chrysogenum Wisconsin 54-1255]
8309493	1380	56	22.193	119	70.0135	79	57.134	1.65753	Up	2.37e-13	1.83e-12	1.36425	Up	4.5e-08	2.2e-07	Penicillium chrysogenum Wisconsin 54-1255 hypothetical protein (Pc15g00830) mRNA, complete cds	-	GO:0003824//catalytic activity	-	gi|255939079|ref|XP_002560309.1|/0/Pc15g00830 [Penicillium chrysogenum Wisconsin 54-1255]
8314130	462	231	273.449	96	168.711	174	375.884	-	-	-	-	-	-	-	-	Penicillium chrysogenum Wisconsin 54-1255 hypothetical protein (Pc21g06920) mRNA, complete cds	GO:0030529//ribonucleoprotein complex	GO:0005198//structural molecule activity	GO:0010467//gene expression	gi|255953963|ref|XP_002567734.1|/5.12747e-82/Pc21g06920 [Penicillium chrysogenum Wisconsin 54-1255]
8310103	1872	11	3.21361	20	8.67437	33	17.5936	-	-	-	-	2.45278	Up	1.34e-05	4.78e-05	Penicillium chrysogenum Wisconsin 54-1255 hypothetical protein (Pc18g02960) mRNA, complete cds	-	-	GO:0006810//transport;GO:0042221//response to chemical stimulus	gi|255942737|ref|XP_002562137.1|/0/Pc18g02960 [Penicillium chrysogenum Wisconsin 54-1255]
8308382	1239	12	5.29684	134	87.8107	99	79.7463	4.05119	Up	3.88e-06	1.45e-05	3.91221	Up	9.35e-06	3.41e-05	Penicillium chrysogenum Wisconsin 54-1255 hypothetical protein (Pc22g22200) mRNA, complete cds	-	-	-	gi|255950696|ref|XP_002566115.1|/0/Pc22g22200 [Penicillium chrysogenum Wisconsin 54-1255]
8313798	1038	11	5.79565	36	28.1591	46	44.229	2.28056	Up	6.43e-06	2.34e-05	2.93195	Up	1.33e-05	4.75e-05	Penicillium chrysogenum Wisconsin 54-1255 hypothetical protein (Pc12g14200) mRNA, complete cds	-	GO:0003824//catalytic activity;GO:0046914//transition metal ion binding	GO:0008152//metabolic process	gi|255933692|ref|XP_002558225.1|/9.17258e-177/Pc12g14200 [Penicillium chrysogenum Wisconsin 54-1255]
8309234	1056	19	9.84003	28	21.5282	35	33.0789	-	-	-	-	1.74918	Up	1.18e-05	4.23e-05	Penicillium chrysogenum Wisconsin 54-1255 hypothetical protein (Pc22g23470) mRNA, complete cds	-	GO:0016740//transferase activity	-	gi|255950942|ref|XP_002566238.1|/1.28403e-149/Pc22g23470 [Penicillium chrysogenum Wisconsin 54-1255]
8308505	648	108	91.1497	45	56.3834	83	127.835	-	-	-	-	-	-	-	-	Penicillium chrysogenum Wisconsin 54-1255 hypothetical protein (Pc20g12620) mRNA, complete cds	GO:0031224//intrinsic to membrane	-	GO:0006810//transport	gi|255945959|ref|XP_002563747.1|/1.83043e-118/Pc20g12620 [Penicillium chrysogenum Wisconsin 54-1255]
8310244	1254	8	3.48899	24	15.5392	7	5.57118	2.15503	Up	9.49e-05	0.000293083	-	-	-	-	Penicillium chrysogenum Wisconsin 54-1255 hypothetical protein (Pc21g23720) mRNA, complete cds	-	GO:0030554//adenyl nucleotide binding;GO:0003824//catalytic activity	GO:0008152//metabolic process	gi|255957173|ref|XP_002569339.1|/0/Pc21g23720 [Penicillium chrysogenum Wisconsin 54-1255]
8311696	2667	99	20.3011	80	24.3546	27	10.1039	-	-	-	-	-	-	-	-	Penicillium chrysogenum Wisconsin 54-1255 hypothetical protein (Pc13g12630) mRNA, complete cds	-	-	-	gi|255937305|ref|XP_002559679.1|/0/Pc13g12630 [Penicillium chrysogenum Wisconsin 54-1255]
8316579	1455	6	2.25525	25	13.9505	23	15.7765	2.62896	Up	5.01e-05	0.000163306	2.80642	Up	6.97e-05	0.000221682	Penicillium chrysogenum Wisconsin 54-1255 hypothetical protein (Pc12g13480) mRNA, complete cds	-	GO:0003824//catalytic activity	-	gi|255933554|ref|XP_002558156.1|/0/Pc12g13480 [Penicillium chrysogenum Wisconsin 54-1255]
8308702	1830	1933	577.68	363	161.053	308	167.976	-1.84273	Down	1.32e-142	3.07e-141	-1.78202	Down	3.72e-118	8.67e-117	Penicillium chrysogenum Wisconsin 54-1255 hypothetical protein (Pc22g14770) mRNA, complete cds	GO:0043232	GO:0003676//nucleic acid binding;GO:0017111//nucleoside-triphosphatase activity;GO:0032559//adenyl ribonucleotide binding	GO:0051276//chromosome organization	gi|255949262|ref|XP_002565398.1|/0/Pc22g14770 [Penicillium chrysogenum Wisconsin 54-1255]
8314659	5976	173	15.8322	34	4.61936	20	3.34015	-1.7771	Down	1.57e-13	1.26e-12	-2.24488	Down	1.96e-15	2.3e-14	Penicillium chrysogenum Wisconsin 54-1255 hypothetical protein (Pc18g01120) mRNA, complete cds	-	-	GO:0009987//cellular process	gi|255942379|ref|XP_002561958.1|/0/Pc18g01120 [Penicillium chrysogenum Wisconsin 54-1255]
8311692	663	3	2.47465	35	42.8616	4	6.02134	4.11439	Up	0.000120032	0.000365522	-	-	-	-	Penicillium chrysogenum Wisconsin 54-1255 hypothetical protein (Pc13g12590) mRNA, complete cds	-	-	-	gi|255937297|ref|XP_002559675.1|/8.44048e-106/Pc13g12590 [Penicillium chrysogenum Wisconsin 54-1255]
8304193	1542	211	74.835	306	161.12	283	183.168	1.10635	Up	2.06e-13	1.61e-12	1.29138	Up	1.86e-13	1.65e-12	Penicillium chrysogenum Wisconsin 54-1255 hypothetical protein (Pc20g08540) mRNA, complete cds	-	GO:0005515//protein binding	-	gi|255945219|ref|XP_002563377.1|/0/Pc20g08540 [Penicillium chrysogenum Wisconsin 54-1255]
8306051	1347	4486	1821.37	438	264.01	351	260.068	-2.78636	Down	0	0	-2.80807	Down	0	0	Penicillium chrysogenum Wisconsin 54-1255 hypothetical protein (Pc16g05080) mRNA, complete cds	-	GO:0016802	GO:0044237//cellular metabolic process	gi|255940172|ref|XP_002560855.1|/0/Pc16g05080 [Penicillium chrysogenum Wisconsin 54-1255]
8305119	1098	964	480.155	1572	1162.42	1480	1345.26	1.27556	Up	0	0	1.48631	Up	0	0	Penicillium chrysogenum Wisconsin 54-1255 hypothetical protein (Pc18g03560) mRNA, complete cds	GO:0031980//mitochondrial lumen	GO:0005506//iron ion binding;GO:0004601//peroxidase activity	GO:0006950//response to stress;GO:0008152//metabolic process	gi|255942851|ref|XP_002562194.1|/0/Pc18g03560 [Penicillium chrysogenum Wisconsin 54-1255]
8305226	2619	776	162.044	235	72.8528	158	60.2099	-1.15333	Down	3.59e-30	5.05e-29	-1.42831	Down	6.33e-36	1.07e-34	Penicillium chrysogenum Wisconsin 54-1255 hypothetical protein (Pc22g20840) mRNA, complete cds	GO:0043234//protein complex	GO:0005488//binding	GO:0015031//protein transport	gi|255950432|ref|XP_002565983.1|/0/Pc22g20840 [Penicillium chrysogenum Wisconsin 54-1255]
8303962	1083	79	39.8938	274	205.417	145	133.625	2.36432	Up	0	0	1.74395	Up	0	0	Penicillium chrysogenum Wisconsin 54-1255 hypothetical protein (Pc22g10040) mRNA, complete cds	-	GO:0016861//intramolecular oxidoreductase activity, interconverting aldoses and ketoses	GO:0006041//glucosamine metabolic process	gi|255948492|ref|XP_002565013.1|/0/Pc22g10040 [Penicillium chrysogenum Wisconsin 54-1255]
8315757	1371	209	83.3711	437	258.796	263	191.454	1.6342	Up	1.06e-13	8.83e-13	1.19938	Up	8.64e-14	8.37e-13	Penicillium chrysogenum Wisconsin 54-1255 hypothetical protein (Pc13g10420) mRNA, complete cds	-	-	-	gi|255936873|ref|XP_002559463.1|/0/Pc13g10420 [Penicillium chrysogenum Wisconsin 54-1255]
8313182	2292	107	25.5315	26	9.21027	41	17.8532	-1.47096	Down	4.23e-07	1.76e-06	-	-	-	-	Penicillium chrysogenum Wisconsin 54-1255 hypothetical protein (Pc21g03460) mRNA, complete cds	-	GO:0017111//nucleoside-triphosphatase activity;GO:0032559//adenyl ribonucleotide binding	-	gi|255953315|ref|XP_002567410.1|/0/Pc21g03460 [Penicillium chrysogenum Wisconsin 54-1255]
8305401	4011	110	14.9985	27	5.46544	34	8.46005	-1.45641	Down	3.53e-07	1.48e-06	-	-	-	-	Penicillium chrysogenum Wisconsin 54-1255 hypothetical protein (Pc21g01920) mRNA, complete cds	-	GO:0032559//adenyl ribonucleotide binding;GO:0042623//ATPase activity, coupled	-	gi|255953009|ref|XP_002567257.1|/0/Pc21g01920 [Penicillium chrysogenum Wisconsin 54-1255]
8310934	1920	132	37.5993	42	17.7608	40	20.7924	-1.08201	Down	8.89e-06	3.18e-05	-	-	-	-	Penicillium chrysogenum Wisconsin 54-1255 hypothetical protein (Pc22g24050) mRNA, complete cds	-	GO:0005488//binding	-	gi|255951056|ref|XP_002566295.1|/0/Pc22g24050 [Penicillium chrysogenum Wisconsin 54-1255]
8316743	879	344	214.031	146	134.858	247	280.449	-	-	-	-	-	-	-	-	Penicillium chrysogenum Wisconsin 54-1255 hypothetical protein (Pc22g20080) mRNA, complete cds	-	-	-	gi|255950286|ref|XP_002565910.1|/1.49102e-110/Pc22g20080 [Penicillium chrysogenum Wisconsin 54-1255]
8316064	2502	46	10.0549	55	17.848	57	22.7371	-	-	-	-	1.17715	Up	3.54e-05	0.000117614	Penicillium chrysogenum Wisconsin 54-1255 hypothetical protein (Pc13g09370) mRNA, complete cds	-	GO:0003676//nucleic acid binding;GO:0003909//DNA ligase activity;GO:0032559//adenyl ribonucleotide binding	GO:0006259//DNA metabolic process;GO:0033554//cellular response to stress	gi|255936669|ref|XP_002559361.1|/0/Pc13g09370 [Penicillium chrysogenum Wisconsin 54-1255]
8304810	1626	37	12.4448	106	52.9297	68	41.7383	2.08853	Up	3.52e-11	2.13e-10	1.74583	Up	1.54e-09	8.69e-09	Penicillium chrysogenum Wisconsin 54-1255 hypothetical protein (Pc16g13610) mRNA, complete cds	-	-	-	gi|255941782|ref|XP_002561660.1|/0/Pc16g13610 [Penicillium chrysogenum Wisconsin 54-1255]
8305631	837	112	73.1812	64	62.0824	106	126.394	-	-	-	-	-	-	-	-	Penicillium chrysogenum Wisconsin 54-1255 hypothetical protein (Pc13g01270) mRNA, complete cds	-	-	-	gi|255935093|ref|XP_002558573.1|/1.6554e-164/Pc13g01270 [Penicillium chrysogenum Wisconsin 54-1255]
8311528	2022	409	110.624	48	19.2741	50	24.6794	-2.52093	Down	1.72e-45	2.8e-44	-2.16428	Down	3.24e-33	5.35e-32	Penicillium chrysogenum Wisconsin 54-1255 hypothetical protein (Pc13g07910) mRNA, complete cds	GO:0031981//nuclear lumen	-	GO:0042254//ribosome biogenesis	gi|255936381|ref|XP_002559217.1|/0/Pc13g07910 [Penicillium chrysogenum Wisconsin 54-1255]
8313338	474	2179	2514.12	2895	4958.88	4230	8906.53	-	-	-	-	1.82481	Up	0	0	Penicillium chrysogenum Wisconsin 54-1255 hypothetical protein (Pc20g07470) mRNA, complete cds	-	GO:0008135//translation factor activity, nucleic acid binding	GO:0006412//translation	gi|255945005|ref|XP_002563270.1|/5.75367e-78/Pc20g07470 [Penicillium chrysogenum Wisconsin 54-1255]
8308444	3435	394	62.7301	155	36.6369	104	30.2171	-	-	-	-	-1.05379	Down	1.94e-12	1.4e-11	Penicillium chrysogenum Wisconsin 54-1255 hypothetical protein (Pc21g14590) mRNA, complete cds	-	GO:0046914//transition metal ion binding;GO:0004175//endopeptidase activity	GO:0019538//protein metabolic process	gi|255955441|ref|XP_002568473.1|/0/Pc21g14590 [Penicillium chrysogenum Wisconsin 54-1255]
8304578	2439	651	145.974	130	43.2758	128	52.3775	-1.75408	Down	4.16e-46	6.85e-45	-1.47869	Down	7e-32	1.14e-30	Penicillium chrysogenum Wisconsin 54-1255 hypothetical protein (Pc22g20200) mRNA, complete cds	GO:0043231//intracellular membrane-bounded organelle	GO:0003676//nucleic acid binding;GO:0016462//pyrophosphatase activity;GO:0032559//adenyl ribonucleotide binding	GO:0006259//DNA metabolic process	gi|255950306|ref|XP_002565920.1|/0/Pc22g20200 [Penicillium chrysogenum Wisconsin 54-1255]
8317623	1083	21	10.6047	47	35.2357	33	30.4111	1.73234	Up	1.68e-06	6.55e-06	1.5199	Up	0.000118717	0.000362264	Penicillium chrysogenum Wisconsin 54-1255 hypothetical protein (Pc16g00450) mRNA, complete cds	-	GO:0003824//catalytic activity;GO:0046914//transition metal ion binding	GO:0008152//metabolic process	gi|255939396|ref|XP_002560467.1|/0/Pc16g00450 [Penicillium chrysogenum Wisconsin 54-1255]
8313388	1128	153	74.1804	273	196.502	289	255.703	1.40544	Up	0	0	1.78536	Up	0	0	Penicillium chrysogenum Wisconsin 54-1255 hypothetical protein (Pc20g07980) mRNA, complete cds	-	GO:0034061;GO:0003677//DNA binding	GO:0006259//DNA metabolic process	gi|255945107|ref|XP_002563321.1|/0/Pc20g07980 [Penicillium chrysogenum Wisconsin 54-1255]
8311485	426	57	73.1766	12	22.871	17	39.8278	-1.67786	Down	5.79e-05	0.000186806	-	-	-	-	Penicillium chrysogenum Wisconsin 54-1255 hypothetical protein (Pc16g14090) mRNA, complete cds	-	-	-	gi|255941876|ref|XP_002561707.1|/2.30999e-50/Pc16g14090 [Penicillium chrysogenum Wisconsin 54-1255]
8303966	1746	99	31.0097	247	114.859	111	63.4491	1.88908	Up	0	0	1.03288	Up	2.31e-07	1.04e-06	Penicillium chrysogenum Wisconsin 54-1255 hypothetical protein (Pc22g10090) mRNA, complete cds	GO:0016020//membrane	-	-	gi|255948502|ref|XP_002565018.1|/0/Pc22g10090 [Penicillium chrysogenum Wisconsin 54-1255]
8313567	1092	107	53.588	122	90.7091	139	127.039	-	-	-	-	1.24529	Up	1.54e-11	1.02e-10	Penicillium chrysogenum Wisconsin 54-1255 hypothetical protein (Pc22g19090) mRNA, complete cds	-	-	-	gi|255950090|ref|XP_002565812.1|/0/Pc22g19090 [Penicillium chrysogenum Wisconsin 54-1255]
8313412	2283	113	27.0694	554	197.023	297	129.837	2.86363	Up	2.4e-13	1.84e-12	2.26196	Up	2.3e-13	2e-12	Penicillium chrysogenum Wisconsin 54-1255 hypothetical protein (Pc13g03120) mRNA, complete cds	GO:0044464//cell part	GO:0046914//transition metal ion binding	-	gi|255935447|ref|XP_002558750.1|/0/Pc13g03120 [Penicillium chrysogenum Wisconsin 54-1255]
8315595	1179	12129	5626.24	2007	1382.12	1461	1236.75	-2.02528	Down	0	0	-2.18561	Down	0	0	Penicillium chrysogenum Wisconsin 54-1255 hypothetical protein (Pc20g14180) mRNA, complete cds	GO:0030529//ribonucleoprotein complex	GO:0005198//structural molecule activity	GO:0010467//gene expression	gi|255946257|ref|XP_002563896.1|/0/Pc20g14180 [Penicillium chrysogenum Wisconsin 54-1255]
8304708	1224	318	142.086	91	60.3634	192	156.555	-1.23502	Down	1.44e-14	1.31e-13	-	-	-	-	Penicillium chrysogenum Wisconsin 54-1255 hypothetical protein (Pc22g15570) mRNA, complete cds	-	-	-	gi|255949414|ref|XP_002565474.1|/0/Pc22g15570 [Penicillium chrysogenum Wisconsin 54-1255]
8308056	2127	56	14.3988	33	12.5968	92	43.1685	-	-	-	-	1.58403	Up	3.73e-11	2.4e-10	Penicillium chrysogenum Wisconsin 54-1255 hypothetical protein (Pc21g01060) mRNA, complete cds	-	GO:0019842//vitamin binding;GO:0016874//ligase activity;GO:0032559//adenyl ribonucleotide binding	-	gi|255952849|ref|XP_002567177.1|/0/Pc21g01060 [Penicillium chrysogenum Wisconsin 54-1255]
8306601	1827	105	31.4309	147	65.327	118	64.46	1.05549	Up	7.36e-09	3.61e-08	1.03622	Up	8.95e-08	4.25e-07	Penicillium chrysogenum Wisconsin 54-1255 hypothetical protein (Pc12g15920) mRNA, complete cds	-	GO:0005488//binding	-	gi|255934422|ref|XP_002558390.1|/0/Pc12g15920 [Penicillium chrysogenum Wisconsin 54-1255]
8308418	2202	211	52.4049	12	4.42464	23	10.4245	-3.56607	Down	3.76e-33	5.46e-32	-2.32972	Down	2.7e-19	3.49e-18	Penicillium chrysogenum Wisconsin 54-1255 hypothetical protein (Pc21g14330) mRNA, complete cds	-	GO:0008168//methyltransferase activity	-	gi|255955391|ref|XP_002568448.1|/0/Pc21g14330 [Penicillium chrysogenum Wisconsin 54-1255]
8313514	1083	132	66.658	119	89.2138	149	137.311	-	-	-	-	1.04259	Up	1.58e-09	8.89e-09	Penicillium chrysogenum Wisconsin 54-1255 hypothetical protein (Pc22g18540) mRNA, complete cds	-	GO:0005515//protein binding	GO:0044267//cellular protein metabolic process	gi|255949984|ref|XP_002565759.1|/5.81528e-145/Pc22g18540 [Penicillium chrysogenum Wisconsin 54-1255]
8315457	546	151	151.248	1495	2223.12	3639	6651.75	3.87759	Up	0	0	5.45874	Up	0	0	Penicillium chrysogenum Wisconsin 54-1255 hypothetical protein (Pc16g00010) mRNA, complete cds	-	-	-	gi|255939322|ref|XP_002560430.1|/3.92285e-109/hypothetical protein [Penicillium chrysogenum Wisconsin 54-1255]
8308586	1137	12	5.77202	11	7.855	25	21.9445	-	-	-	-	1.92671	Up	7.96e-05	0.000250896	Penicillium chrysogenum Wisconsin 54-1255 hypothetical protein (Pc20g13450) mRNA, complete cds	-	-	-	gi|255946115|ref|XP_002563825.1|/3.61352e-177/Pc20g13450 [Penicillium chrysogenum Wisconsin 54-1255]
8315736	2991	119	21.7589	16	4.34327	16	5.33888	-2.32475	Down	4.46e-13	3.23e-12	-2.027	Down	7.04e-10	4.11e-09	Penicillium chrysogenum Wisconsin 54-1255 hypothetical protein (Pc13g10210) mRNA, complete cds	-	-	-	gi|255936833|ref|XP_002559443.1|/0/Pc13g10210 [Penicillium chrysogenum Wisconsin 54-1255]
8310982	1209	26	11.7613	25	16.7891	41	33.8457	-	-	-	-	1.52493	Up	1.72e-05	6.03e-05	Penicillium chrysogenum Wisconsin 54-1255 hypothetical protein (Pc22g24540) mRNA, complete cds	GO:0044464//cell part	GO:0046914//transition metal ion binding	-	gi|255951150|ref|XP_002566342.1|/0/Pc22g24540 [Penicillium chrysogenum Wisconsin 54-1255]
8316793	561	80	77.9891	96	138.938	128	227.716	-	-	-	-	1.54589	Up	0	0	Penicillium chrysogenum Wisconsin 54-1255 hypothetical protein (Pc22g20590) mRNA, complete cds	-	-	-	gi|255950384|ref|XP_002565959.1|/2.08501e-92/Pc22g20590 [Penicillium chrysogenum Wisconsin 54-1255]
8314674	2610	390	81.7205	113	35.1521	89	34.0327	-1.21709	Down	3.51e-17	3.55e-16	-1.26378	Down	6.65e-16	7.92e-15	Penicillium chrysogenum Wisconsin 54-1255 hypothetical protein (Pc18g01270) mRNA, complete cds	-	-	-	gi|255942407|ref|XP_002561972.1|/0/Pc18g01270 [Penicillium chrysogenum Wisconsin 54-1255]
8312964	600	144	131.256	145	196.214	271	450.78	-	-	-	-	1.78004	Up	0	0	Penicillium chrysogenum Wisconsin 54-1255 hypothetical protein (Pc21g02930) mRNA, complete cds	GO:0031224//intrinsic to membrane;GO:0033176//proton-transporting V-type ATPase complex	GO:0015077//monovalent inorganic cation transmembrane transporter activity;GO:0015662//ATPase activity, coupled to transmembrane movement of ions, phosphorylative mechanism	GO:0006818//hydrogen transport;GO:0006754//ATP biosynthetic process	gi|255953209|ref|XP_002567357.1|/2.32985e-90/Pc21g02930 [Penicillium chrysogenum Wisconsin 54-1255]
8310765	1806	145	43.9093	46	20.6802	28	15.4734	-1.08628	Down	2.95e-06	1.11e-05	-1.50473	Down	2.52e-08	1.27e-07	Penicillium chrysogenum Wisconsin 54-1255 hypothetical protein (Pc22g12610) mRNA, complete cds	GO:0043231//intracellular membrane-bounded organelle	GO:0003677//DNA binding;GO:0001071	GO:0010468//regulation of gene expression;GO:0006351//transcription, DNA-dependent	gi|255948876|ref|XP_002565205.1|/0/Pc22g12610 [Penicillium chrysogenum Wisconsin 54-1255]
8304795	1620	65	21.9435	6	3.00711	2	1.23214	-2.86734	Down	2.65e-09	1.36e-08	-4.15455	Down	1.8e-10	1.1e-09	Penicillium chrysogenum Wisconsin 54-1255 hypothetical protein (Pc16g13460) mRNA, complete cds	-	GO:0032559//adenyl ribonucleotide binding;GO:0042623//ATPase activity, coupled	-	gi|255941752|ref|XP_002561645.1|/0/Pc16g13460 [Penicillium chrysogenum Wisconsin 54-1255]
8308495	1356	18	7.25971	53	31.7344	45	33.1207	2.12806	Up	2.68e-07	1.13e-06	2.18975	Up	1.02e-06	4.26e-06	Penicillium chrysogenum Wisconsin 54-1255 hypothetical protein (Pc20g12520) mRNA, complete cds	-	-	-	gi|255945939|ref|XP_002563737.1|/0/Pc20g12520 [Penicillium chrysogenum Wisconsin 54-1255]
8316491	2313	38	8.98493	4	1.4041	2	0.86298	-2.67786	Down	1.43e-05	4.99e-05	-3.38011	Down	8.94e-06	3.28e-05	Penicillium chrysogenum Wisconsin 54-1255 hypothetical protein (Pc22g25630) mRNA, complete cds	-	-	-	gi|255951362|ref|XP_002566448.1|/0/Pc22g25630 [Penicillium chrysogenum Wisconsin 54-1255]
8316317	861	122	77.4932	960	905.278	101	117.075	3.54622	Up	6.22e-14	5.33e-13	-	-	-	-	Penicillium chrysogenum Wisconsin 54-1255 hypothetical protein (Pc18g02880) mRNA, complete cds	-	GO:0008875	GO:0008152//metabolic process	gi|255942721|ref|XP_002562129.1|/4.27013e-147/Pc18g02880 [Penicillium chrysogenum Wisconsin 54-1255]
8308425	2559	66	14.1052	9	2.85553	18	7.02019	-2.3044	Down	1.01e-07	4.47e-07	-	-	-	-	Penicillium chrysogenum Wisconsin 54-1255 hypothetical protein (Pc21g14400) mRNA, complete cds	GO:0044464//cell part	GO:0005488//binding	-	gi|255955403|ref|XP_002568454.1|/0/Pc21g14400 [Penicillium chrysogenum Wisconsin 54-1255]
8310195	1548	114	40.2755	23	12.0634	45	29.0127	-1.73926	Down	3.98e-09	2.01e-08	-	-	-	-	Penicillium chrysogenum Wisconsin 54-1255 hypothetical protein (Pc21g23230) mRNA, complete cds	GO:0044424//intracellular part	GO:0004812//aminoacyl-tRNA ligase activity;GO:0032559//adenyl ribonucleotide binding	GO:0006418//tRNA aminoacylation for protein translation	gi|255957075|ref|XP_002569290.1|/0/Pc21g23230 [Penicillium chrysogenum Wisconsin 54-1255]
8312505	969	205	115.701	26	21.7853	26	26.7791	-2.40897	Down	2.03e-22	2.43e-21	-2.11122	Down	7.25e-17	8.86e-16	Penicillium chrysogenum Wisconsin 54-1255 hypothetical protein (Pc22g02560) mRNA, complete cds	-	-	-	gi|255947066|ref|XP_002564300.1|/5.02013e-166/Pc22g02560 [Penicillium chrysogenum Wisconsin 54-1255]
8305731	441	24	29.7632	61	112.307	121	273.838	1.91584	Up	2.07e-08	9.73e-08	3.20172	Up	9.89e-08	4.68e-07	Penicillium chrysogenum Wisconsin 54-1255 hypothetical protein (Pc13g06930) mRNA, complete cds	-	-	-	gi|255936199|ref|XP_002559126.1|/3.95629e-71/Pc13g06930 [Penicillium chrysogenum Wisconsin 54-1255]
8312334	321	3049	5194.68	451	1140.74	794	2468.66	-2.18707	Down	2.48e-278	6.65e-277	-1.07331	Down	1.74e-88	3.76e-87	Penicillium chrysogenum Wisconsin 54-1255 hypothetical protein (Pc13g04630) mRNA, complete cds	GO:0030529//ribonucleoprotein complex	GO:0005198//structural molecule activity	GO:0010467//gene expression	gi|255935743|ref|XP_002558898.1|/5.58556e-57/Pc13g04630 [Penicillium chrysogenum Wisconsin 54-1255]
8306575	1284	116	49.4083	399	252.303	267	207.536	2.35233	Up	1.19e-13	9.72e-13	2.07054	Up	1.09e-13	1.03e-12	Penicillium chrysogenum Wisconsin 54-1255 hypothetical protein (Pc22g00830) mRNA, complete cds	-	-	-	gi|255946722|ref|XP_002564128.1|/0/Pc22g00830 [Penicillium chrysogenum Wisconsin 54-1255]
8312359	593	3655	3370.85	800	1095.34	1011	1701.54	-1.62173	Down	4.78e-225	1.22e-223	-	-	-	-	Penicillium chrysogenum Wisconsin 54-1255 hypothetical protein (Pc13g04880) mRNA, partial cds	GO:0030529//ribonucleoprotein complex	GO:0005198//structural molecule activity	GO:0010467//gene expression	gi|255935793|ref|XP_002558923.1|/2.39105e-84/Pc13g04880 [Penicillium chrysogenum Wisconsin 54-1255]
8316386	1449	17	6.41634	15	8.40498	53	36.5051	-	-	-	-	2.50828	Up	1.48e-06	6.05e-06	Penicillium chrysogenum Wisconsin 54-1255 hypothetical protein (Pc12g00050) mRNA, complete cds	-	GO:0003824//catalytic activity	GO:0008152//metabolic process	gi|255930709|ref|XP_002556911.1|/0/Pc12g00050 [Penicillium chrysogenum Wisconsin 54-1255]
8313832	1566	134	46.7972	13	6.74008	15	9.55974	-2.79558	Down	1.66e-17	1.69e-16	-2.29138	Down	1.68e-12	1.22e-11	Penicillium chrysogenum Wisconsin 54-1255 hypothetical protein (Pc21g05350) mRNA, complete cds	-	GO:0005488//binding	-	gi|255953657|ref|XP_002567581.1|/0/Pc21g05350 [Penicillium chrysogenum Wisconsin 54-1255]
8313303	2418	68	15.3801	15	5.03673	26	10.7316	-1.61051	Down	1.86e-05	6.44e-05	-	-	-	-	Penicillium chrysogenum Wisconsin 54-1255 hypothetical protein (Pc06g01880) mRNA, complete cds	-	-	-	gi|255930467|ref|XP_002556793.1|/0/Pc06g01880 [Penicillium chrysogenum Wisconsin 54-1255]
8309548	1449	200	75.4863	438	245.425	199	137.066	1.701	Up	0	0	-	-	-	-	Penicillium chrysogenum Wisconsin 54-1255 hypothetical protein (Pc22g12130) mRNA, complete cds	-	-	-	gi|255948784|ref|XP_002565159.1|/0/Pc22g12130 [Penicillium chrysogenum Wisconsin 54-1255]
8311477	1284	68	28.9635	18	11.3821	51	39.6417	-1.34747	Down	0.000172914	0.000510117	-	-	-	-	Penicillium chrysogenum Wisconsin 54-1255 hypothetical protein (Pc16g14010) mRNA, complete cds	-	GO:0016741//transferase activity, transferring one-carbon groups	-	gi|255941860|ref|XP_002561699.1|/0/Pc16g14010 [Penicillium chrysogenum Wisconsin 54-1255]
8310200	2226	142	34.8875	24	8.75386	24	10.7605	-1.99472	Down	5.66e-13	4.03e-12	-1.69696	Down	1.96e-09	1.09e-08	Penicillium chrysogenum Wisconsin 54-1255 hypothetical protein (Pc21g23280) mRNA, complete cds	-	-	-	gi|255957085|ref|XP_002569295.1|/0/Pc21g23280 [Penicillium chrysogenum Wisconsin 54-1255]
8308107	777	25	17.5965	37	38.6629	42	53.9479	-	-	-	-	1.61628	Up	5.61e-06	2.11e-05	Penicillium chrysogenum Wisconsin 54-1255 hypothetical protein (Pc20g06920) mRNA, complete cds	-	GO:0004175//endopeptidase activity	GO:0019538//protein metabolic process	gi|255944899|ref|XP_002563217.1|/3.70682e-144/Pc20g06920 [Penicillium chrysogenum Wisconsin 54-1255]
8304759	2847	256	49.1767	79	22.5296	76	26.6424	-1.12615	Down	1.42e-10	8.15e-10	-	-	-	-	Penicillium chrysogenum Wisconsin 54-1255 hypothetical protein (Pc16g13100) mRNA, complete cds	-	GO:0008422//beta-glucosidase activity	-	gi|255941680|ref|XP_002561609.1|/0/Pc16g13100 [Penicillium chrysogenum Wisconsin 54-1255]
8307732	1422	1291	496.516	178	101.633	231	162.128	-2.28847	Down	1.68e-125	3.77e-124	-1.6147	Down	1.19e-69	2.43e-68	Penicillium chrysogenum Wisconsin 54-1255 hypothetical protein (Pc20g00750) mRNA, complete cds	GO:0044427//chromosomal part;GO:0032991//macromolecular complex;GO:0031981//nuclear lumen;GO:0015630//microtubule cytoskeleton	GO:0016866//intramolecular transferase activity;GO:0003676//nucleic acid binding	GO:0042254//ribosome biogenesis;GO:0010467//gene expression;GO:0009451//RNA modification	gi|255943739|ref|XP_002562637.1|/0/Pc20g00750 [Penicillium chrysogenum Wisconsin 54-1255]
8309100	855	99	63.3251	13	12.345	37	43.1899	-2.35885	Down	2.97e-11	1.81e-10	-	-	-	-	Penicillium chrysogenum Wisconsin 54-1255 hypothetical protein (Pc12g08410) mRNA, complete cds	-	-	-	gi|255932229|ref|XP_002557671.1|/4.71516e-146/Pc12g08410 [Penicillium chrysogenum Wisconsin 54-1255]
8312253	1545	59	20.8848	229	120.343	160	103.357	2.52663	Up	1.12e-13	9.26e-13	2.30711	Up	3.23e-13	2.74e-12	Penicillium chrysogenum Wisconsin 54-1255 hypothetical protein (Pc20g01160) mRNA, complete cds	GO:0005789//endoplasmic reticulum membrane;GO:0031224//intrinsic to membrane	GO:0016740//transferase activity	GO:0006497//protein amino acid lipidation	gi|255943817|ref|XP_002562676.1|/0/Pc20g01160 [Penicillium chrysogenum Wisconsin 54-1255]
8312440	2709	144	29.071	239	71.6313	167	61.5253	1.30101	Up	0	0	1.0816	Up	4.47e-11	2.87e-10	Penicillium chrysogenum Wisconsin 54-1255 hypothetical protein (Pc22g01910) mRNA, complete cds	-	GO:0003676//nucleic acid binding	-	gi|255946936|ref|XP_002564235.1|/0/Pc22g01910 [Penicillium chrysogenum Wisconsin 54-1255]
8307171	1326	86	35.47	66	40.4124	112	84.2987	-	-	-	-	1.24891	Up	1.28e-09	7.31e-09	Penicillium chrysogenum Wisconsin 54-1255 hypothetical protein (Pc20g02250) mRNA, complete cds	-	GO:0004553//hydrolase activity, hydrolyzing O-glycosyl compounds;GO:0030247//polysaccharide binding;GO:0043167//ion binding	GO:0006026	gi|255944031|ref|XP_002562783.1|/0/Pc20g02250 [Penicillium chrysogenum Wisconsin 54-1255]
8312693	1275	96	41.1782	198	126.087	178	139.334	1.61446	Up	0	0	1.75859	Up	0	0	Penicillium chrysogenum Wisconsin 54-1255 hypothetical protein (Pc12g12210) mRNA, complete cds	-	-	-	gi|255933131|ref|XP_002558036.1|/0/Pc12g12210 [Penicillium chrysogenum Wisconsin 54-1255]
8306151	1089	213	106.969	358	266.912	328	300.602	1.31917	Up	1.85e-13	1.46e-12	1.49066	Up	1.63e-13	1.47e-12	Penicillium chrysogenum Wisconsin 54-1255 hypothetical protein (Pc22g03920) mRNA, complete cds	-	-	-	gi|255947328|ref|XP_002564431.1|/5.65632e-156/Pc22g03920 [Penicillium chrysogenum Wisconsin 54-1255]
8313400	1449	85	32.0817	390	218.529	178	122.602	2.76801	Up	0	0	1.93416	Up	0	0	Penicillium chrysogenum Wisconsin 54-1255 hypothetical protein (Pc20g08100) mRNA, complete cds	-	-	-	gi|255945131|ref|XP_002563333.1|/0/Pc20g08100 [Penicillium chrysogenum Wisconsin 54-1255]
8307303	558	254	248.947	52	75.6629	59	105.527	-1.71818	Down	2.02e-18	2.14e-17	-1.23822	Down	1.52e-10	9.39e-10	Penicillium chrysogenum Wisconsin 54-1255 hypothetical protein (Pc22g11070) mRNA, complete cds	GO:0043231//intracellular membrane-bounded organelle;GO:0031224//intrinsic to membrane	GO:0005048//signal sequence binding;GO:0004871//signal transducer activity	GO:0035437//maintenance of protein localization in endoplasmic reticulum;GO:0006810//transport	gi|255948578|ref|XP_002565056.1|/1.51346e-103/Pc22g11070 [Penicillium chrysogenum Wisconsin 54-1255]
8311645	873	148	92.7159	256	238.089	246	281.234	1.36061	Up	0	0	1.60088	Up	0	0	Penicillium chrysogenum Wisconsin 54-1255 hypothetical protein (Pc22g03280) mRNA, complete cds	GO:0031224//intrinsic to membrane	-	-	gi|255947208|ref|XP_002564371.1|/2.16961e-154/Pc22g03280 [Penicillium chrysogenum Wisconsin 54-1255]
8306608	1209	106	47.9497	60	40.2938	110	90.8057	-	-	-	-	-	-	-	-	Penicillium chrysogenum Wisconsin 54-1255 hypothetical protein (Pc12g15990) mRNA, complete cds	GO:0044424//intracellular part	GO:0005515//protein binding;GO:0004674//protein serine/threonine kinase activity;GO:0032559//adenyl ribonucleotide binding	GO:0006464//protein modification process	gi|255934436|ref|XP_002558397.1|/0/Pc12g15990 [Penicillium chrysogenum Wisconsin 54-1255]
8317288	2874	11	2.09321	28	7.91016	13	4.51443	1.91799	Up	7.85e-05	0.000247184	-	-	-	-	Penicillium chrysogenum Wisconsin 54-1255 hypothetical protein (Pc21g08950) mRNA, complete cds	-	GO:0005488//binding	-	gi|255954363|ref|XP_002567934.1|/0/Pc21g08950 [Penicillium chrysogenum Wisconsin 54-1255]
8309393	1176	37	17.2068	1410	973.477	1536	1303.56	5.82209	Up	3.52e-11	2.13e-10	6.24333	Up	5.54e-10	3.26e-09	Penicillium chrysogenum Wisconsin 54-1255 hypothetical protein (Pc21g10300) mRNA, complete cds	-	GO:0008169//C-methyltransferase activity	-	gi|255954625|ref|XP_002568065.1|/0/Pc21g10300 [Penicillium chrysogenum Wisconsin 54-1255]
8308468	3579	176	26.8941	183	41.5148	207	57.7238	-	-	-	-	1.10188	Up	0	0	Penicillium chrysogenum Wisconsin 54-1255 hypothetical protein (Pc21g14830) mRNA, complete cds	-	GO:0016791//phosphatase activity	-	gi|255955487|ref|XP_002568496.1|/0/Pc21g14830 [Penicillium chrysogenum Wisconsin 54-1255]
8313421	1506	232	84.25	51	27.4953	58	38.437	-1.61549	Down	1.13e-15	1.08e-14	-1.13218	Down	1.18e-08	6.1e-08	Penicillium chrysogenum Wisconsin 54-1255 hypothetical protein (Pc13g03210) mRNA, complete cds	-	GO:0003899//DNA-directed RNA polymerase activity	GO:0006259//DNA metabolic process	gi|255935465|ref|XP_002558759.1|/0/Pc13g03210 [Penicillium chrysogenum Wisconsin 54-1255]
8311935	1617	1364	461.329	189	94.8999	149	91.9651	-2.28132	Down	5.2e-132	1.19e-130	-2.32664	Down	1.43e-116	3.3e-115	Penicillium chrysogenum Wisconsin 54-1255 hypothetical protein (Pc22g09380) mRNA, complete cds	GO:0016020//membrane	GO:0003824//catalytic activity;GO:0043167//ion binding	GO:0044238//primary metabolic process	gi|255948366|ref|XP_002564950.1|/0/Pc22g09380 [Penicillium chrysogenum Wisconsin 54-1255]
8309419	7161	358	27.3411	19	2.15424	63	8.78038	-3.66582	Down	1.68e-56	3.03e-55	-1.63872	Down	8.1e-21	1.08e-19	Penicillium chrysogenum Wisconsin 54-1255 hypothetical protein (Pc21g10560) mRNA, complete cds	-	GO:0016740//transferase activity;GO:0043167//ion binding	GO:0044238//primary metabolic process	gi|255954673|ref|XP_002568089.1|/0/Pc21g10560 [Penicillium chrysogenum Wisconsin 54-1255]
8307234	1233	2915	1292.95	347	228.497	274	221.786	-2.50042	Down	0	0	-2.54343	Down	4.86e-273	1.34e-271	Penicillium chrysogenum Wisconsin 54-1255 hypothetical protein (Pc20g11850) mRNA, complete cds	GO:0043234//protein complex	GO:0008135//translation factor activity, nucleic acid binding	GO:0006412//translation	gi|255945807|ref|XP_002563671.1|/0/Pc20g11850 [Penicillium chrysogenum Wisconsin 54-1255]
8316303	930	67	39.4002	17	14.8416	20	21.4632	-1.40856	Down	0.000116556	0.000355533	-	-	-	-	Penicillium chrysogenum Wisconsin 54-1255 hypothetical protein (Pc18g02740) mRNA, complete cds	-	-	-	gi|255942693|ref|XP_002562115.1|/0/Pc18g02740 [Penicillium chrysogenum Wisconsin 54-1255]
8311224	816	143	95.8413	48	47.7601	134	163.893	-1.00484	Down	1.32e-05	4.61e-05	-	-	-	-	Penicillium chrysogenum Wisconsin 54-1255 hypothetical protein (Pc12g07580) mRNA, complete cds	GO:0044424//intracellular part	GO:0046914//transition metal ion binding;GO:0032559//adenyl ribonucleotide binding	-	gi|255932073|ref|XP_002557593.1|/6.90003e-136/Pc12g07580 [Penicillium chrysogenum Wisconsin 54-1255]
8305717	1245	123	54.0309	31	20.2165	49	39.2802	-1.41825	Down	1.25e-07	5.48e-07	-	-	-	-	Penicillium chrysogenum Wisconsin 54-1255 hypothetical protein (Pc22g09050) mRNA, complete cds	GO:0034708;GO:0043231//intracellular membrane-bounded organelle	GO:0008192;GO:0032561//guanyl ribonucleotide binding	GO:0006397//mRNA processing	gi|255948300|ref|XP_002564917.1|/0/Pc22g09050 [Penicillium chrysogenum Wisconsin 54-1255]
8316967	852	139	89.224	14	13.3414	24	28.1137	-2.74152	Down	8.82e-18	9.15e-17	-1.66616	Down	4.6e-09	2.47e-08	Penicillium chrysogenum Wisconsin 54-1255 hypothetical protein (Pc21g08240) mRNA, complete cds	GO:0043231//intracellular membrane-bounded organelle	-	GO:0006810//transport	gi|255954221|ref|XP_002567863.1|/1.89733e-155/Pc21g08240 [Penicillium chrysogenum Wisconsin 54-1255]
8304690	7143	142	10.8721	410	46.6033	388	54.2123	2.0998	Up	9.33e-15	8.59e-14	2.31799	Up	7.82e-14	7.63e-13	Penicillium chrysogenum Wisconsin 54-1255 hypothetical protein (Pc22g15390) mRNA, complete cds	-	GO:0008194//UDP-glycosyltransferase activity;GO:0043167//ion binding	GO:0044238//primary metabolic process	gi|255949378|ref|XP_002565456.1|/0/Pc22g15390 [Penicillium chrysogenum Wisconsin 54-1255]
8305259	2529	123	26.5989	174	55.8617	106	41.8315	1.0705	Up	1.96e-10	1.11e-09	-	-	-	-	Penicillium chrysogenum Wisconsin 54-1255 hypothetical protein (Pc22g21170) mRNA, complete cds	-	GO:0046914//transition metal ion binding	-	gi|255950494|ref|XP_002566014.1|/0/Pc22g21170 [Penicillium chrysogenum Wisconsin 54-1255]
8311917	3624	237	35.7657	67	15.0107	43	11.842	-1.25259	Down	2e-11	1.23e-10	-1.59466	Down	9.03e-14	8.69e-13	Penicillium chrysogenum Wisconsin 54-1255 hypothetical protein (Pc22g09200) mRNA, complete cds	-	-	-	gi|255948330|ref|XP_002564932.1|/0/Pc22g09200 [Penicillium chrysogenum Wisconsin 54-1255]
8315580	1104	139	68.8577	33	24.2694	37	33.4487	-1.50448	Down	4.24e-09	2.14e-08	-1.04167	Down	3.94e-05	0.000130425	Penicillium chrysogenum Wisconsin 54-1255 hypothetical protein (Pc20g14030) mRNA, complete cds	GO:0031224//intrinsic to membrane	GO:0005275//amine transmembrane transporter activity	GO:0015837//amine transport	gi|255946227|ref|XP_002563881.1|/0/Pc20g14030 [Penicillium chrysogenum Wisconsin 54-1255]
8307795	609	7759	6967.79	1110	1479.86	1247	2043.6	-2.23524	Down	0	0	-1.76959	Down	0	0	Penicillium chrysogenum Wisconsin 54-1255 hypothetical protein (Pc13g01870) mRNA, complete cds	GO:0033279	GO:0016740//transferase activity;GO:0048037//cofactor binding;GO:0005198//structural molecule activity	GO:0010467//gene expression	gi|255935209|ref|XP_002558631.1|/2.45386e-103/Pc13g01870 [Penicillium chrysogenum Wisconsin 54-1255]
8308584	1365	58	23.2382	2	1.18963	12	8.77395	-4.28791	Down	3.97e-11	2.39e-10	-	-	-	-	Penicillium chrysogenum Wisconsin 54-1255 hypothetical protein (Pc20g13430) mRNA, complete cds	GO:0031224//intrinsic to membrane	-	-	gi|255946111|ref|XP_002563823.1|/0/Pc20g13430 [Penicillium chrysogenum Wisconsin 54-1255]
8314161	1518	89	32.0645	88	47.0679	103	67.7192	-	-	-	-	1.07859	Up	2.39e-07	1.08e-06	Penicillium chrysogenum Wisconsin 54-1255 hypothetical protein (Pc21g07230) mRNA, complete cds	-	GO:0016279//protein-lysine N-methyltransferase activity	-	gi|255954023|ref|XP_002567764.1|/0/Pc21g07230 [Penicillium chrysogenum Wisconsin 54-1255]
8306131	4122	15	1.99017	28	5.51523	49	11.8641	-	-	-	-	2.57564	Up	3.13e-06	1.21e-05	Penicillium chrysogenum Wisconsin 54-1255 hypothetical protein (Pc22g03720) mRNA, complete cds	-	-	-	gi|255947292|ref|XP_002564413.1|/1.34652e-104/Pc22g03720 [Penicillium chrysogenum Wisconsin 54-1255]
8306843	1326	68	28.0461	210	128.585	212	159.565	2.19685	Up	0	0	2.50828	Up	7.79e-14	7.67e-13	Penicillium chrysogenum Wisconsin 54-1255 hypothetical protein (Pc13g11620) mRNA, complete cds	-	-	-	gi|255937105|ref|XP_002559579.1|/0/Pc13g11620 [Penicillium chrysogenum Wisconsin 54-1255]
8307037	2463	117	25.9793	24	7.91153	42	17.0189	-1.71534	Down	3.49e-09	1.77e-08	-	-	-	-	Penicillium chrysogenum Wisconsin 54-1255 hypothetical protein (Pc16g02560) mRNA, complete cds	-	GO:0005488//binding	-	gi|255939718|ref|XP_002560628.1|/0/Pc16g02560 [Penicillium chrysogenum Wisconsin 54-1255]
8317336	1398	357	139.659	101	58.6581	163	116.366	-1.2515	Down	1.75e-16	1.73e-15	-	-	-	-	Penicillium chrysogenum Wisconsin 54-1255 hypothetical protein (Pc13g05440) mRNA, complete cds	-	GO:0008238//exopeptidase activity;GO:0046914//transition metal ion binding	-	gi|255935903|ref|XP_002558978.1|/0/Pc13g05440 [Penicillium chrysogenum Wisconsin 54-1255]
8313331	1755	133	41.4459	3	1.3879	6	3.41209	-4.90025	Down	6.07e-26	7.85e-25	-3.6025	Down	1.5e-18	1.91e-17	Penicillium chrysogenum Wisconsin 54-1255 hypothetical protein (Pc06g01600) mRNA, complete cds	-	GO:0030554//adenyl nucleotide binding;GO:0016491//oxidoreductase activity	GO:0044281//small molecule metabolic process	gi|255930411|ref|XP_002556765.1|/0/Pc06g01600 [Penicillium chrysogenum Wisconsin 54-1255]
8316028	1605	50	17.0373	6	3.03522	4	2.48732	-2.48883	Down	1.45e-06	5.73e-06	-2.77604	Down	2.6e-06	1.02e-05	Penicillium chrysogenum Wisconsin 54-1255 hypothetical protein (Pc13g09010) mRNA, complete cds	-	-	-	gi|255936599|ref|XP_002559326.1|/0/Pc13g09010 [Penicillium chrysogenum Wisconsin 54-1255]
8310319	3087	114	20.1964	6	1.57808	8	2.58643	-3.67786	Down	6.74e-19	7.28e-18	-2.96507	Down	8.71e-14	8.43e-13	Penicillium chrysogenum Wisconsin 54-1255 hypothetical protein (Pc14g00830) mRNA, complete cds	GO:0030684//preribosome	-	GO:0042254//ribosome biogenesis	gi|255938614|ref|XP_002560077.1|/0/Pc14g00830 [Penicillium chrysogenum Wisconsin 54-1255]
8311861	2229	283	69.4357	73	26.5905	69	30.8948	-1.38477	Down	2.47e-15	2.34e-14	-1.16831	Down	1.02e-10	6.35e-10	Penicillium chrysogenum Wisconsin 54-1255 hypothetical protein (Pc12g04680) mRNA, complete cds	GO:0043234//protein complex	-	GO:0048278//vesicle docking	gi|255931561|ref|XP_002557337.1|/0/Pc12g04680 [Penicillium chrysogenum Wisconsin 54-1255]
8306850	2307	74	17.5425	12	4.22326	14	6.05657	-2.05442	Down	1.4e-07	6.11e-07	-1.53428	Down	6.41e-05	0.000205084	Penicillium chrysogenum Wisconsin 54-1255 hypothetical protein (Pc13g11690) mRNA, complete cds	-	-	-	gi|255937119|ref|XP_002559586.1|/0/Pc13g11690 [Penicillium chrysogenum Wisconsin 54-1255]
8314529	1101	43	21.3593	13	9.58671	4	3.62593	-	-	-	-	-2.55844	Down	3.23e-05	0.000108142	Penicillium chrysogenum Wisconsin 54-1255 hypothetical protein (Pc20g04320) mRNA, complete cds	-	GO:0016798//hydrolase activity, acting on glycosyl bonds	GO:0044238//primary metabolic process	gi|255944423|ref|XP_002562979.1|/0/Pc20g04320 [Penicillium chrysogenum Wisconsin 54-1255]
8304159	1311	4	1.66865	12	7.43177	22	16.7481	-	-	-	-	3.32725	Up	0.000116515	0.00035674	Penicillium chrysogenum Wisconsin 54-1255 hypothetical protein (Pc21g09940) mRNA, complete cds	-	GO:0016616//oxidoreductase activity, acting on the CH-OH group of donors, NAD or NADP as acceptor;GO:0048037//cofactor binding	GO:0009081//branched chain family amino acid metabolic process;GO:0006007//glucose catabolic process	gi|255954555|ref|XP_002568030.1|/0/Pc21g09940 [Penicillium chrysogenum Wisconsin 54-1255]
8309673	1794	313	95.4176	426	192.797	152	84.5605	1.01476	Up	0	0	-	-	-	-	Penicillium chrysogenum Wisconsin 54-1255 hypothetical protein (Pc13g14190) mRNA, complete cds	-	-	-	gi|255937601|ref|XP_002559827.1|/0/Pc13g14190 [Penicillium chrysogenum Wisconsin 54-1255]
8309241	1164	331	155.518	167	116.487	328	281.234	-	-	-	-	-	-	-	-	Penicillium chrysogenum Wisconsin 54-1255 hypothetical protein (Pc22g23540) mRNA, complete cds	-	GO:0003824//catalytic activity	GO:0008152//metabolic process	gi|255950956|ref|XP_002566245.1|/0/Pc22g23540 [Penicillium chrysogenum Wisconsin 54-1255]
8310191	1158	150	70.8418	20	14.0228	28	24.1322	-2.33682	Down	3.09e-16	3.03e-15	-1.55364	Down	6.6e-09	3.47e-08	Penicillium chrysogenum Wisconsin 54-1255 hypothetical protein (Pc21g23190) mRNA, complete cds	-	GO:0016616//oxidoreductase activity, acting on the CH-OH group of donors, NAD or NADP as acceptor;GO:0046914//transition metal ion binding	GO:0008152//metabolic process	gi|255957067|ref|XP_002569286.1|/0/Pc21g23190 [Penicillium chrysogenum Wisconsin 54-1255]
8314365	1362	98	39.351	159	94.7837	79	57.8891	1.26824	Up	2.95e-12	1.92e-11	-	-	-	-	Penicillium chrysogenum Wisconsin 54-1255 hypothetical protein (Pc16g05640) mRNA, complete cds	-	-	-	gi|255940268|ref|XP_002560903.1|/0/Pc16g05640 [Penicillium chrysogenum Wisconsin 54-1255]
8310925	2505	360	78.5962	89	28.8467	84	33.4671	-1.44605	Down	2.79e-20	3.14e-19	-1.23172	Down	2.83e-14	3e-13	Penicillium chrysogenum Wisconsin 54-1255 hypothetical protein (Pc22g05050) mRNA, complete cds	-	GO:0003824//catalytic activity	-	gi|255947548|ref|XP_002564541.1|/0/Pc22g05050 [Penicillium chrysogenum Wisconsin 54-1255]
8314187	531	26	26.7785	62	94.8006	57	107.134	1.82382	Up	1.72e-08	8.12e-08	2.00027	Up	4.57e-08	2.23e-07	Penicillium chrysogenum Wisconsin 54-1255 hypothetical protein (Pc21g07490) mRNA, complete cds	-	-	-	gi|255954073|ref|XP_002567789.1|/1.61112e-93/Pc21g07490 [Penicillium chrysogenum Wisconsin 54-1255]
8307717	534	59	60.4251	11	16.725	10	18.6898	-1.85315	Down	1.18e-05	4.17e-05	-1.69289	Down	0.000141294	0.00042687	Penicillium chrysogenum Wisconsin 54-1255 hypothetical protein (Pc20g00600) mRNA, complete cds	-	GO:0016301//kinase activity;GO:0016776//phosphotransferase activity, phosphate group as acceptor;GO:0032559//adenyl ribonucleotide binding	-	gi|255943709|ref|XP_002562622.1|/5.28443e-92/Pc20g00600 [Penicillium chrysogenum Wisconsin 54-1255]
8312163	1248	108	47.3278	16	10.4092	23	18.3933	-2.18482	Down	3.14e-11	1.91e-10	-1.36351	Down	8.34e-06	3.06e-05	Penicillium chrysogenum Wisconsin 54-1255 hypothetical protein (Pc22g16780) mRNA, complete cds	-	GO:0008483//transaminase activity	GO:0008652//cellular amino acid biosynthetic process	gi|255949648|ref|XP_002565591.1|/0/Pc22g16780 [Penicillium chrysogenum Wisconsin 54-1255]
8316478	978	10	5.59201	8	6.64148	25	25.5122	-	-	-	-	2.18975	Up	3.39e-05	0.000113045	Penicillium chrysogenum Wisconsin 54-1255 hypothetical protein (Pc12g06110) mRNA, complete cds	-	GO:0016778;GO:0032559//adenyl ribonucleotide binding	GO:0042723//thiamin and derivative metabolic process;GO:0009108//coenzyme biosynthetic process	gi|255931795|ref|XP_002557454.1|/4.30761e-173/Pc12g06110 [Penicillium chrysogenum Wisconsin 54-1255]
8311634	660	224	185.614	81	99.6448	182	275.216	-	-	-	-	-	-	-	-	Penicillium chrysogenum Wisconsin 54-1255 hypothetical protein (Pc22g03160) mRNA, complete cds	GO:0012505//endomembrane system;GO:0031090//organelle membrane;GO:0043231//intracellular membrane-bounded organelle;GO:0031224//intrinsic to membrane	GO:0004871//signal transducer activity	GO:0006810//transport	gi|255947184|ref|XP_002564359.1|/1.41732e-121/Pc22g03160 [Penicillium chrysogenum Wisconsin 54-1255]
8304564	2100	58	15.1048	63	24.3576	122	57.9812	-	-	-	-	1.94058	Up	3.66e-13	3.06e-12	Penicillium chrysogenum Wisconsin 54-1255 hypothetical protein (Pc16g04710) mRNA, complete cds	GO:0016020//membrane;GO:0005739//mitochondrion	-	-	gi|255940106|ref|XP_002560822.1|/0/Pc16g04710 [Penicillium chrysogenum Wisconsin 54-1255]
8317260	1823	192	57.5998	632	281.478	289	158.219	2.28888	Up	0	0	1.45778	Up	0	0	Penicillium chrysogenum Wisconsin 54-1255 hypothetical protein (Pc21g08670) mRNA, complete cds	-	GO:0016301//kinase activity;GO:0032559//adenyl ribonucleotide binding	GO:0019400	gi|119478748|ref|XP_001259429.1|/0/dihydroxyacetone kinase (DakA), putative [Neosartorya fischeri NRRL 181]
8306126	2196	807	200.978	288	106.481	146	66.354	-	-	-	-	-1.59878	Down	1.44e-43	2.55e-42	Penicillium chrysogenum Wisconsin 54-1255 hypothetical protein (Pc22g03670) mRNA, complete cds	GO:0044424//intracellular part	GO:0015927//trehalase activity;GO:0046872//metal ion binding	GO:0005991//trehalose metabolic process	gi|255947282|ref|XP_002564408.1|/0/Pc22g03670 [Penicillium chrysogenum Wisconsin 54-1255]
8309374	1551	69	24.3301	19	9.94616	27	17.3739	-1.29053	Down	0.000250716	0.000718377	-	-	-	-	Penicillium chrysogenum Wisconsin 54-1255 hypothetical protein (Pc21g10110) mRNA, complete cds	-	-	-	gi|255954587|ref|XP_002568046.1|/0/Pc21g10110 [Penicillium chrysogenum Wisconsin 54-1255]
8305971	1221	83	37.1766	121	80.4606	120	98.0872	1.11389	Up	4.15e-08	1.9e-07	1.39967	Up	6.36e-12	4.32e-11	Penicillium chrysogenum Wisconsin 54-1255 hypothetical protein (Pc13g11020) mRNA, complete cds	-	-	-	gi|255936989|ref|XP_002559521.1|/7.6428e-43/Pc13g11020 [Penicillium chrysogenum Wisconsin 54-1255]
8306775	336	6	9.76604	23	55.5779	6	17.8221	2.50867	Up	6.6e-05	0.000210722	-	-	-	-	Penicillium chrysogenum Wisconsin 54-1255 hypothetical protein (Pc22g01230) mRNA, complete cds	-	-	-	gi|255946800|ref|XP_002564167.1|/4.80866e-48/Pc22g01230 [Penicillium chrysogenum Wisconsin 54-1255]
8316949	1974	94	26.0428	12	4.93569	12	6.06709	-2.39956	Down	6.21e-11	3.68e-10	-2.10181	Down	2.32e-08	1.17e-07	Penicillium chrysogenum Wisconsin 54-1255 hypothetical protein (Pc21g08060) mRNA, complete cds	-	GO:0003676//nucleic acid binding;GO:0034061	GO:0006259//DNA metabolic process	gi|255954187|ref|XP_002567846.1|/0/Pc21g08060 [Penicillium chrysogenum Wisconsin 54-1255]
8304582	1269	555	239.187	180	115.166	247	194.259	-1.05442	Down	2.71e-19	2.95e-18	-	-	-	-	Penicillium chrysogenum Wisconsin 54-1255 hypothetical protein (Pc22g03870) mRNA, complete cds	-	GO:0004702//receptor signaling protein serine/threonine kinase activity;GO:0032559//adenyl ribonucleotide binding	GO:0006464//protein modification process	gi|255947318|ref|XP_002564426.1|/0/Pc22g03870 [Penicillium chrysogenum Wisconsin 54-1255]
8306653	2673	172	35.1914	478	145.192	255	95.2111	2.04467	Up	9.33e-15	8.58e-14	1.43591	Up	0	0	Penicillium chrysogenum Wisconsin 54-1255 hypothetical protein (Pc12g16440) mRNA, complete cds	-	GO:0046914//transition metal ion binding	-	gi|255934830|ref|XP_002558442.1|/0/Pc12g16440 [Penicillium chrysogenum Wisconsin 54-1255]
8306627	948	65	37.4983	6	5.13874	3	3.15834	-2.86734	Down	2.65e-09	1.36e-08	-3.56959	Down	1.51e-09	8.54e-09	Penicillium chrysogenum Wisconsin 54-1255 hypothetical protein (Pc12g16180) mRNA, complete cds	-	-	-	gi|255934778|ref|XP_002558416.1|/2.8732e-118/Pc12g16180 [Penicillium chrysogenum Wisconsin 54-1255]
8308134	1167	86	40.3027	20	13.9147	24	20.5252	-1.53427	Down	3.09e-06	1.17e-05	-	-	-	-	Penicillium chrysogenum Wisconsin 54-1255 hypothetical protein (Pc20g07200) mRNA, complete cds	GO:0005657//replication fork	GO:0003677//DNA binding;GO:0016462//pyrophosphatase activity;GO:0032559//adenyl ribonucleotide binding	GO:0006259//DNA metabolic process	gi|255944955|ref|XP_002563245.1|/0/Pc20g07200 [Penicillium chrysogenum Wisconsin 54-1255]
8308665	1020	72	38.6046	11	8.75601	15	14.677	-2.14043	Down	1e-07	4.43e-07	-1.39521	Down	0.000237184	0.000686139	Penicillium chrysogenum Wisconsin 54-1255 hypothetical protein (Pc22g14400) mRNA, complete cds	-	-	-	gi|255949194|ref|XP_002565364.1|/0/Pc22g14400 [Penicillium chrysogenum Wisconsin 54-1255]
8312858	1629	103	34.5798	6	2.9905	23	14.0914	-3.53147	Down	1.09e-16	1.09e-15	-1.29512	Down	2.88e-05	9.68e-05	Penicillium chrysogenum Wisconsin 54-1255 hypothetical protein (Pc20g05150) mRNA, complete cds	GO:0032991//macromolecular complex;GO:0031981//nuclear lumen	GO:0005488//binding	GO:0042254//ribosome biogenesis	gi|255944575|ref|XP_002563055.1|/0/Pc20g05150 [Penicillium chrysogenum Wisconsin 54-1255]
8316270	1824	344	103.143	51	22.7017	116	63.4716	-2.18377	Down	8.34e-33	1.21e-31	-	-	-	-	Penicillium chrysogenum Wisconsin 54-1255 hypothetical protein (Pc18g02410) mRNA, complete cds	-	-	-	gi|255942633|ref|XP_002562085.1|/0/Pc18g02410 [Penicillium chrysogenum Wisconsin 54-1255]
8305073	3930	10	1.3916	99	20.453	96	24.3795	3.87749	Up	9.13e-06	3.26e-05	4.13085	Up	1.89e-05	6.57e-05	Penicillium chrysogenum Wisconsin 54-1255 hypothetical protein (Pc18g03100) mRNA, complete cds	GO:0031224//intrinsic to membrane	GO:0015405//P-P-bond-hydrolysis-driven transmembrane transporter activity;GO:0017111//nucleoside-triphosphatase activity;GO:0032559//adenyl ribonucleotide binding	GO:0006810//transport	gi|255942763|ref|XP_002562150.1|/0/Pc18g03100 [Penicillium chrysogenum Wisconsin 54-1255]
8305520	951	48	27.6037	4	3.41502	37	38.83	-3.0149	Down	1.91e-07	8.17e-07	-	-	-	-	Penicillium chrysogenum Wisconsin 54-1255 hypothetical protein (Pc13g06480) mRNA, complete cds	-	-	-	gi|255936111|ref|XP_002559082.1|/1.42059e-149/Pc13g06480 [Penicillium chrysogenum Wisconsin 54-1255]
8307502	708	140	108.144	21	24.0824	28	39.4704	-2.1669	Down	4.73e-14	4.14e-13	-1.45411	Down	9.39e-08	4.45e-07	Penicillium chrysogenum Wisconsin 54-1255 hypothetical protein (Pc13g12230) mRNA, complete cds	-	-	-	gi|255937225|ref|XP_002559639.1|/7.9257e-108/Pc13g12230 [Penicillium chrysogenum Wisconsin 54-1255]
8311059	1452	41	15.4427	4	2.2367	3	2.06206	-2.78749	Down	3.99e-06	1.49e-05	-2.90477	Down	1.54e-05	5.4e-05	Penicillium chrysogenum Wisconsin 54-1255 phytase phyA from patent WO2003038111-A2-Penicillium chrysogenum (phyA) mRNA, complete cds	-	GO:0016791//phosphatase activity	-	gi|255940650|ref|XP_002561094.1|/0/phytase phyA from patent WO2003038111-A2-Penicillium chrysogenum [Penicillium chrysogenum Wisconsin 54-1255]
8304623	3267	223	37.3304	92	22.864	61	18.6349	-	-	-	-	-1.00234	Down	3.99e-07	1.76e-06	Penicillium chrysogenum Wisconsin 54-1255 hypothetical protein (Pc22g02950) mRNA, complete cds	GO:0043231//intracellular membrane-bounded organelle	GO:0003676//nucleic acid binding	-	gi|255947144|ref|XP_002564339.1|/0/Pc22g02950 [Penicillium chrysogenum Wisconsin 54-1255]
8305765	948	42	24.2297	39	33.4018	118	124.228	-	-	-	-	2.35815	Up	7.52e-11	4.74e-10	Penicillium chrysogenum Wisconsin 54-1255 hypothetical protein (Pc21g01440) mRNA, complete cds	-	GO:0016881//acid-amino acid ligase activity	GO:0060255;GO:0006464//protein modification process	gi|255952923|ref|XP_002567214.1|/1.16111e-135/Pc21g01440 [Penicillium chrysogenum Wisconsin 54-1255]
8310640	1212	35	15.7933	288	192.932	648	533.604	3.61071	Up	8.97e-11	5.25e-10	5.07839	Up	1.24e-09	7.08e-09	Penicillium chrysogenum Wisconsin 54-1255 hypothetical protein (Pc12g09060) mRNA, complete cds	-	GO:0043169//cation binding;GO:0016702//oxidoreductase activity, acting on single donors with incorporation of molecular oxygen, incorporation of two atoms of oxygen	GO:0006558//L-phenylalanine metabolic process;GO:0006570//tyrosine metabolic process	gi|255932355|ref|XP_002557734.1|/0/Pc12g09060 [Penicillium chrysogenum Wisconsin 54-1255]
8308026	2136	16	4.09662	33	12.5437	37	17.2881	1.61446	Up	0.000135367	0.000407109	2.07727	Up	2.52e-06	9.95e-06	Penicillium chrysogenum Wisconsin 54-1255 hypothetical protein (Pc21g00760) mRNA, complete cds	GO:0044464//cell part	GO:0046914//transition metal ion binding	-	gi|255952793|ref|XP_002567149.1|/0/Pc21g00760 [Penicillium chrysogenum Wisconsin 54-1255]
8315113	2691	342	69.5055	73	22.0254	53	19.6566	-1.65796	Down	3.34e-23	4.08e-22	-1.82211	Down	8.22e-23	1.16e-21	Penicillium chrysogenum Wisconsin 54-1255 hypothetical protein (Pc13g15480) mRNA, complete cds	GO:0043231//intracellular membrane-bounded organelle	GO:0003676//nucleic acid binding;GO:0032559//adenyl ribonucleotide binding	GO:0006259//DNA metabolic process	gi|255938345|ref|XP_002559943.1|/0/Pc13g15480 [Penicillium chrysogenum Wisconsin 54-1255]
8305155	1092	198	99.1629	494	367.298	550	502.674	1.88908	Up	0	0	2.34175	Up	0	0	Penicillium chrysogenum Wisconsin 54-1255 hypothetical protein (Pc22g16010) mRNA, complete cds	GO:0044424//intracellular part	-	GO:0044248//cellular catabolic process;GO:0006810//transport	gi|255949500|ref|XP_002565517.1|/0/Pc22g16010 [Penicillium chrysogenum Wisconsin 54-1255]
8317327	1290	265	112.347	64	40.2813	40	30.9469	-1.47978	Down	8.76e-16	8.44e-15	-1.8601	Down	1.91e-18	2.43e-17	Penicillium chrysogenum Wisconsin 54-1255 hypothetical protein (Pc13g05350) mRNA, complete cds	GO:0044424//intracellular part	GO:0003676//nucleic acid binding;GO:0016774//phosphotransferase activity, carboxyl group as acceptor	GO:0006560//proline metabolic process	gi|255935885|ref|XP_002558969.1|/0/Pc13g05350 [Penicillium chrysogenum Wisconsin 54-1255]
8315989	924	0	0.001	12	10.5444	12	12.9615	13.3642	Up	1.45e-05	5.06e-05	13.6619	Up	2.74e-06	1.08e-05	Penicillium chrysogenum Wisconsin 54-1255 hypothetical protein (Pc22g19860) mRNA, complete cds	-	GO:0003824//catalytic activity	GO:0008152//metabolic process	gi|255950242|ref|XP_002565888.1|/6.97993e-162/Pc22g19860 [Penicillium chrysogenum Wisconsin 54-1255]
8306875	1011	736	398.138	3346	2687.13	1855	1831.22	2.75473	Up	1.31e-12	8.82e-12	2.20146	Up	9.79e-13	7.42e-12	Penicillium chrysogenum Wisconsin 54-1255 hypothetical protein (Pc18g03990) mRNA, complete cds	GO:0031224//intrinsic to membrane	-	-	gi|255942933|ref|XP_002562235.1|/0/Pc18g03990 [Penicillium chrysogenum Wisconsin 54-1255]
8314285	768	183	130.316	28	29.6013	32	41.5849	-2.13828	Down	1.08e-17	1.12e-16	-1.64788	Down	2.22e-11	1.46e-10	Penicillium chrysogenum Wisconsin 54-1255 hypothetical protein (Pc14g01220) mRNA, complete cds	-	GO:0003676//nucleic acid binding	-	gi|255938692|ref|XP_002560116.1|/2.05991e-131/Pc14g01220 [Penicillium chrysogenum Wisconsin 54-1255]
8317562	330	2216	3672.51	444	1092.4	576	1742.03	-1.74926	Down	3.12e-152	7.24e-151	-1.076	Down	4.74e-65	9.55e-64	Penicillium chrysogenum Wisconsin 54-1255 hypothetical protein (Pc20g03340) mRNA, complete cds	GO:0030529//ribonucleoprotein complex	GO:0005198//structural molecule activity	GO:0010467//gene expression	gi|255944237|ref|XP_002562886.1|/1.66241e-56/Pc20g03340 [Penicillium chrysogenum Wisconsin 54-1255]
8309623	1581	54	18.6796	101	51.8684	51	32.1947	1.47339	Up	4.18e-10	2.3e-09	-	-	-	-	Penicillium chrysogenum Wisconsin 54-1255 hypothetical protein (Pc13g13670) mRNA, complete cds	-	GO:0003824//catalytic activity	GO:0008152//metabolic process	gi|255937509|ref|XP_002559781.1|/0/Pc13g13670 [Penicillium chrysogenum Wisconsin 54-1255]
8311208	1542	58	20.5708	34	17.9023	62	40.1286	-	-	-	-	-	-	-	-	Penicillium chrysogenum Wisconsin 54-1255 hypothetical protein (Pc12g07420) mRNA, complete cds	GO:0044424//intracellular part	GO:0004812//aminoacyl-tRNA ligase activity;GO:0046872//metal ion binding;GO:0003723//RNA binding;GO:0032559//adenyl ribonucleotide binding	GO:0006418//tRNA aminoacylation for protein translation	gi|255932041|ref|XP_002557577.1|/0/Pc12g07420 [Penicillium chrysogenum Wisconsin 54-1255]
8312192	1377	26	10.3263	38	22.406	74	53.6345	-	-	-	-	2.37683	Up	4.49e-08	2.21e-07	Penicillium chrysogenum Wisconsin 54-1255 hypothetical protein (Pc22g17070) mRNA, complete cds	-	GO:0016408;GO:0004312//fatty acid synthase activity	GO:0006631//fatty acid metabolic process	gi|255949706|ref|XP_002565620.1|/0/Pc22g17070 [Penicillium chrysogenum Wisconsin 54-1255]
8313378	2622	162	33.7901	437	135.32	200	76.1279	2.00171	Up	0	0	1.17183	Up	0	0	Penicillium chrysogenum Wisconsin 54-1255 hypothetical protein (Pc20g07880) mRNA, complete cds	-	GO:0001727//lipid kinase activity	GO:0030384//phosphoinositide metabolic process	gi|255945087|ref|XP_002563311.1|/0/Pc20g07880 [Penicillium chrysogenum Wisconsin 54-1255]
8314696	2085	16	4.19682	35	13.6294	28	13.4029	1.69935	Up	4.56e-05	0.000149267	1.67518	Up	0.000140319	0.000424098	Penicillium chrysogenum Wisconsin 54-1255 hypothetical protein (Pc13g02410) mRNA, complete cds	GO:0043231//intracellular membrane-bounded organelle	GO:0046914//transition metal ion binding;GO:0003676//nucleic acid binding	GO:0010467//gene expression	gi|255935311|ref|XP_002558682.1|/0/Pc13g02410 [Penicillium chrysogenum Wisconsin 54-1255]
8314126	1065	51	26.1895	60	45.742	68	63.7244	-	-	-	-	1.28286	Up	1.32e-06	5.44e-06	Penicillium chrysogenum Wisconsin 54-1255 hypothetical protein (Pc21g06880) mRNA, complete cds	-	-	GO:0050896//response to stimulus;GO:0007165//signal transduction	gi|255953955|ref|XP_002567730.1|/0/Pc21g06880 [Penicillium chrysogenum Wisconsin 54-1255]
8305286	480	1068	1216.85	2156	3646.88	2977	6189.91	1.58351	Up	1.68e-12	1.12e-11	2.34677	Up	1.31e-12	9.64e-12	Penicillium chrysogenum Wisconsin 54-1255 hypothetical protein (Pc22g21440) mRNA, complete cds	-	GO:0016861//intramolecular oxidoreductase activity, interconverting aldoses and ketoses	GO:0044238//primary metabolic process	gi|255950546|ref|XP_002566040.1|/6.47749e-85/Pc22g21440 [Penicillium chrysogenum Wisconsin 54-1255]
8303797	1767	2135	660.797	3880	1782.83	1496	844.971	1.43189	Up	6.08e-12	3.87e-11	-	-	-	-	Penicillium chrysogenum Wisconsin 54-1255 hypothetical protein (Pc16g11070) mRNA, complete cds	GO:0044424//intracellular part	GO:0005515//protein binding;GO:0032559//adenyl ribonucleotide binding	GO:0006457//protein folding;GO:0050896//response to stimulus	gi|255941288|ref|XP_002561413.1|/0/Pc16g11070 [Penicillium chrysogenum Wisconsin 54-1255]
8304518	624	0	0.001	13	16.915	6	9.59651	14.046	Up	5.85e-06	2.15e-05	-	-	-	-	Penicillium chrysogenum Wisconsin 54-1255 hypothetical protein (Pc16g04250) mRNA, complete cds	-	-	-	gi|255940022|ref|XP_002560780.1|/2.07087e-108/hypothetical protein [Penicillium chrysogenum Wisconsin 54-1255]
8305135	882	0	0.001	630	579.944	488	552.202	19.1456	Up	0	0	19.0748	Up	0	0	Penicillium chrysogenum Wisconsin 54-1255 hypothetical protein (Pc18g03720) mRNA, complete cds	-	-	-	gi|255942879|ref|XP_002562208.1|/7.86408e-152/Pc18g03720 [Penicillium chrysogenum Wisconsin 54-1255]
8306892	3888	146	20.5368	145	30.28	45	11.5514	-	-	-	-	-	-	-	-	Penicillium chrysogenum Wisconsin 54-1255 hypothetical protein (Pc18g04160) mRNA, complete cds	-	-	-	gi|119498229|ref|XP_001265872.1|/0/WD repeat protein [Neosartorya fischeri NRRL 181]
8304510	714	87	66.6389	81	92.1087	100	139.781	-	-	-	-	1.06873	Up	4.36e-07	1.91e-06	Penicillium chrysogenum Wisconsin 54-1255 hypothetical protein (Pc16g04170) mRNA, complete cds	-	GO:0016791//phosphatase activity	-	gi|255940006|ref|XP_002560772.1|/7.25439e-133/Pc16g04170 [Penicillium chrysogenum Wisconsin 54-1255]
8311727	1035	15	7.92606	347	272.209	277	267.107	5.10197	Up	1.03e-06	4.14e-06	5.07467	Up	3.13e-06	1.22e-05	Penicillium chrysogenum Wisconsin 54-1255 hypothetical protein (Pc13g12940) mRNA, complete cds	-	GO:0008233//peptidase activity	-	gi|255937363|ref|XP_002559708.1|/1.15749e-163/Pc13g12940 [Penicillium chrysogenum Wisconsin 54-1255]
8306685	1542	21	7.44803	69	36.3311	67	43.3648	2.28627	Up	6.6e-08	2.96e-07	2.54159	Up	3.19e-07	1.42e-06	Penicillium chrysogenum Wisconsin 54-1255 hypothetical protein (Pc18g05530) mRNA, complete cds	-	GO:0030554//adenyl nucleotide binding;GO:0003824//catalytic activity	-	gi|255943223|ref|XP_002562380.1|/0/Pc18g05530 [Penicillium chrysogenum Wisconsin 54-1255]
8303802	2127	16	4.11395	86	32.828	59	27.6841	2.99633	Up	6.56e-07	2.68e-06	2.75046	Up	2.16e-06	8.62e-06	Penicillium chrysogenum Wisconsin 54-1255 hypothetical protein (Pc16g11120) mRNA, complete cds	GO:0043231//intracellular membrane-bounded organelle	GO:0046914//transition metal ion binding;GO:0003676//nucleic acid binding;GO:0001071	GO:0010468//regulation of gene expression;GO:0006351//transcription, DNA-dependent	gi|255941296|ref|XP_002561417.1|/0/Pc16g11120 [Penicillium chrysogenum Wisconsin 54-1255]
8316765	1593	21	7.20958	41	20.8969	53	33.2052	1.5353	Up	4.1e-05	0.000134914	2.20342	Up	3.19e-07	1.42e-06	Penicillium chrysogenum Wisconsin 54-1255 hypothetical protein (Pc22g20310) mRNA, complete cds	-	-	-	gi|255950328|ref|XP_002565931.1|/0/Pc22g20310 [Penicillium chrysogenum Wisconsin 54-1255]
8317594	1197	12	5.48269	8	5.42637	24	20.0108	-	-	-	-	1.86782	Up	0.000146747	0.000439516	Penicillium chrysogenum Wisconsin 54-1255 hypothetical protein (Pc16g00160) mRNA, complete cds	-	GO:0030554//adenyl nucleotide binding;GO:0003824//catalytic activity	GO:0008152//metabolic process	gi|255939344|ref|XP_002560441.1|/0/Pc16g00160 [Penicillium chrysogenum Wisconsin 54-1255]
8312773	3069	128	22.8097	48	12.6987	28	9.10558	-	-	-	-	-1.32482	Down	1.96e-06	7.87e-06	Penicillium chrysogenum Wisconsin 54-1255 hypothetical protein (Pc22g17550) mRNA, complete cds	GO:0043234//protein complex;GO:0043231//intracellular membrane-bounded organelle	GO:0016251//general RNA polymerase II transcription factor activity	GO:0006355//regulation of transcription, DNA-dependent	gi|255949798|ref|XP_002565666.1|/0/Pc22g17550 [Penicillium chrysogenum Wisconsin 54-1255]
8305488	1023	75	40.0952	267	211.909	121	118.047	2.40194	Up	0	0	1.55786	Up	0	0	Penicillium chrysogenum Wisconsin 54-1255 hypothetical protein (Pc13g06160) mRNA, complete cds	-	GO:0016836//hydro-lyase activity;GO:0046914//transition metal ion binding	-	gi|255936047|ref|XP_002559050.1|/1.68869e-175/Pc13g06160 [Penicillium chrysogenum Wisconsin 54-1255]
8316108	1626	324	108.976	484	241.679	229	140.56	1.14908	Up	0	0	-	-	-	-	Penicillium chrysogenum Wisconsin 54-1255 hypothetical protein (Pc18g06430) mRNA, complete cds	-	GO:0005488//binding;GO:0004722//protein serine/threonine phosphatase activity	-	gi|255943403|ref|XP_002562470.1|/0/Pc18g06430 [Penicillium chrysogenum Wisconsin 54-1255]
8313142	978	119	66.5449	6	4.98111	12	12.2459	-3.73979	Down	6.56e-20	7.3e-19	-2.44204	Down	5.56e-12	3.81e-11	Penicillium chrysogenum Wisconsin 54-1255 hypothetical protein (Pc12g10800) mRNA, complete cds	-	GO:0016798//hydrolase activity, acting on glycosyl bonds	GO:0005975//carbohydrate metabolic process	gi|255932859|ref|XP_002557900.1|/0/Pc12g10800 [Penicillium chrysogenum Wisconsin 54-1255]
8308485	1749	601	187.928	94	43.6367	94	53.6395	-2.10657	Down	8.61e-54	1.52e-52	-1.80881	Down	1.33e-38	2.28e-37	Penicillium chrysogenum Wisconsin 54-1255 hypothetical protein (Pc20g12420) mRNA, complete cds	-	GO:0016879//ligase activity, forming carbon-nitrogen bonds;GO:0005488//binding	GO:0006220//pyrimidine nucleotide metabolic process	gi|255945919|ref|XP_002563727.1|/0/Pc20g12420 [Penicillium chrysogenum Wisconsin 54-1255]
8317503	573	5669	5410.76	720	1020.21	856	1490.96	-2.40696	Down	0	0	-1.85959	Down	0	0	Penicillium chrysogenum Wisconsin 54-1255 hypothetical protein (Pc20g02740) mRNA, complete cds	GO:0033279	GO:0003723//RNA binding;GO:0005198//structural molecule activity	GO:0010467//gene expression	gi|255944121|ref|XP_002562828.1|/2.63324e-85/Pc20g02740 [Penicillium chrysogenum Wisconsin 54-1255]
8306848	1071	310	158.299	455	344.934	278	259.061	1.12366	Up	1.95e-13	1.53e-12	-	-	-	-	Penicillium chrysogenum Wisconsin 54-1255 hypothetical protein (Pc13g11670) mRNA, complete cds	-	GO:0032561//guanyl ribonucleotide binding;GO:0060089//molecular transducer activity	GO:0007166//cell surface receptor linked signaling pathway;GO:0023060	gi|255937115|ref|XP_002559584.1|/0/Pc13g11670 [Penicillium chrysogenum Wisconsin 54-1255]
8304202	1596	76	26.0428	12	6.10467	26	16.2587	-2.0929	Down	6.63e-08	2.97e-07	-	-	-	-	Penicillium chrysogenum Wisconsin 54-1255 hypothetical protein (Pc20g08630) mRNA, complete cds	GO:0044464//cell part	GO:0005515//protein binding;GO:0046914//transition metal ion binding	-	gi|255945237|ref|XP_002563386.1|/0/Pc20g08630 [Penicillium chrysogenum Wisconsin 54-1255]
8314715	1728	107	33.8647	97	45.5766	36	20.7924	-	-	-	-	-	-	-	-	Penicillium chrysogenum Wisconsin 54-1255 hypothetical protein (Pc13g02600) mRNA, complete cds	-	-	-	gi|255935347|ref|XP_002558700.1|/0/Pc13g02600 [Penicillium chrysogenum Wisconsin 54-1255]
8306749	1041	171	89.8363	388	302.618	231	221.466	1.75213	Up	2.71e-13	2.05e-12	1.30172	Up	2.2e-13	1.93e-12	Penicillium chrysogenum Wisconsin 54-1255 hypothetical protein (Pc18g06150) mRNA, complete cds	-	-	-	gi|255943347|ref|XP_002562442.1|/8.92667e-172/Pc18g06150 [Penicillium chrysogenum Wisconsin 54-1255]
8305677	1509	222	80.4582	70	37.6637	74	48.9428	-1.09507	Down	5.31e-09	2.64e-08	-	-	-	-	Penicillium chrysogenum Wisconsin 54-1255 hypothetical protein (Pc22g08650) mRNA, complete cds	GO:0043231//intracellular membrane-bounded organelle;GO:0031224//intrinsic to membrane	GO:0004576//oligosaccharyl transferase activity	GO:0006464//protein modification process	gi|255948220|ref|XP_002564877.1|/0/Pc22g08650 [Penicillium chrysogenum Wisconsin 54-1255]
8311577	2700	31	6.2792	26	7.8185	76	28.0929	-	-	-	-	2.16155	Up	6.14e-09	3.25e-08	Penicillium chrysogenum Wisconsin 54-1255 hypothetical protein (Pc13g08410) mRNA, complete cds	GO:0044424//intracellular part	GO:0016301//kinase activity;GO:0016616//oxidoreductase activity, acting on the CH-OH group of donors, NAD or NADP as acceptor;GO:0032559//adenyl ribonucleotide binding;GO:0016836//hydro-lyase activity	GO:0008152//metabolic process	gi|255936479|ref|XP_002559266.1|/0/Pc13g08410 [Penicillium chrysogenum Wisconsin 54-1255]
8308857	3828	180	25.7162	378	80.174	290	75.6089	1.64046	Up	1.91e-13	1.51e-12	1.55588	Up	1.78e-13	1.6e-12	Penicillium chrysogenum Wisconsin 54-1255 hypothetical protein (Pc20g15300) mRNA, complete cds	GO:0031224//intrinsic to membrane	GO:0046914//transition metal ion binding;GO:0004888//transmembrane receptor activity	-	gi|255946473|ref|XP_002564004.1|/0/Pc20g15300 [Penicillium chrysogenum Wisconsin 54-1255]
8308696	2346	49	11.4229	11	3.80696	10	4.25421	-1.58521	Down	0.000355406	0.000998679	-	-	-	-	Penicillium chrysogenum Wisconsin 54-1255 hypothetical protein (Pc22g14710) mRNA, complete cds	-	GO:0016798//hydrolase activity, acting on glycosyl bonds	GO:0044238//primary metabolic process	gi|255949250|ref|XP_002565392.1|/0/Pc22g14710 [Penicillium chrysogenum Wisconsin 54-1255]
8307777	1248	191	83.7	275	178.909	269	215.122	1.09593	Up	6.66e-15	6.21e-14	1.36185	Up	0	0	Penicillium chrysogenum Wisconsin 54-1255 hypothetical protein (Pc13g01690) mRNA, complete cds	-	GO:0016853//isomerase activity	GO:0006575//cellular amino acid derivative metabolic process	gi|255935175|ref|XP_002558614.1|/0/Pc13g01690 [Penicillium chrysogenum Wisconsin 54-1255]
8305456	5577	159	15.592	35	5.09543	29	5.18972	-1.61353	Down	3.76e-11	2.27e-10	-1.58708	Down	1.31e-09	7.43e-09	Penicillium chrysogenum Wisconsin 54-1255 hypothetical protein (Pc21g02470) mRNA, complete cds	-	GO:0032559//adenyl ribonucleotide binding;GO:0042623//ATPase activity, coupled	-	gi|255953117|ref|XP_002567311.1|/0/Pc21g02470 [Penicillium chrysogenum Wisconsin 54-1255]
8305195	1854	65	19.1739	14	6.13101	41	22.0709	-1.64495	Down	2.19e-05	7.47e-05	-	-	-	-	Penicillium chrysogenum Wisconsin 54-1255 hypothetical protein (Pc22g16410) mRNA, complete cds	-	-	-	gi|255949578|ref|XP_002565556.1|/0/Pc22g16410 [Penicillium chrysogenum Wisconsin 54-1255]
8314528	3360	66	10.7426	5	1.20822	4	1.18814	-3.1524	Down	3.43e-10	1.9e-09	-3.17657	Down	6.58e-09	3.46e-08	Penicillium chrysogenum Wisconsin 54-1255 hypothetical protein (Pc20g04310) mRNA, complete cds	-	GO:0016491//oxidoreductase activity;GO:0005506//iron ion binding;GO:0000166//nucleotide binding	GO:0008152//metabolic process	gi|255944421|ref|XP_002562978.1|/0/Pc20g04310 [Penicillium chrysogenum Wisconsin 54-1255]
8309766	693	27	21.3077	53	62.095	51	73.4486	1.5431	Up	2.83e-06	1.07e-05	1.78536	Up	1.05e-07	4.91e-07	Penicillium chrysogenum Wisconsin 54-1255 hypothetical protein (Pc21g11330) mRNA, complete cds	-	-	-	gi|255954825|ref|XP_002568165.1|/1.12533e-111/Pc21g11330 [Penicillium chrysogenum Wisconsin 54-1255]
8309199	2154	50	12.695	130	49.0017	139	64.4044	1.94858	Up	2.3e-13	1.78e-12	2.3429	Up	3.57e-12	2.5e-11	Penicillium chrysogenum Wisconsin 54-1255 hypothetical protein (Pc22g08280) mRNA, complete cds	-	-	-	gi|255948148|ref|XP_002564841.1|/0/Pc22g08280 [Penicillium chrysogenum Wisconsin 54-1255]
8317283	672	138	112.31	11	13.2904	27	40.0997	-3.07903	Down	1.24e-19	1.36e-18	-1.48582	Down	7.32e-08	3.49e-07	Penicillium chrysogenum Wisconsin 54-1255 hypothetical protein (Pc21g08900) mRNA, complete cds	GO:0043231//intracellular membrane-bounded organelle	-	GO:0022613//ribonucleoprotein complex biogenesis	gi|255954353|ref|XP_002567929.1|/5.11141e-106/Pc21g08900 [Penicillium chrysogenum Wisconsin 54-1255]
8304337	714	16	12.2554	16	18.1943	27	37.7409	-	-	-	-	1.62271	Up	0.000256942	0.000737734	Penicillium chrysogenum Wisconsin 54-1255 hypothetical protein (Pc16g06510) mRNA, complete cds	-	-	-	gi|255940436|ref|XP_002560987.1|/9.49653e-125/Pc16g06510 [Penicillium chrysogenum Wisconsin 54-1255]
8307705	564	635	615.746	626	901.175	716	1267.01	-	-	-	-	1.04102	Up	1.18e-12	8.74e-12	Penicillium chrysogenum Wisconsin 54-1255 hypothetical protein (Pc20g00480) mRNA, complete cds	GO:0044464//cell part	GO:0017111//nucleoside-triphosphatase activity;GO:0032561//guanyl ribonucleotide binding	GO:0035556//intracellular signal transduction	gi|255943687|ref|XP_002562611.1|/1.32465e-102/Pc20g00480 [Penicillium chrysogenum Wisconsin 54-1255]
8307710	1392	1270	498.966	375	218.729	237	169.924	-1.1898	Down	1.14e-50	1.95e-49	-1.55405	Down	5e-65	1e-63	Penicillium chrysogenum Wisconsin 54-1255 hypothetical protein (Pc20g00530) mRNA, complete cds	-	GO:0031406//carboxylic acid binding;GO:0000166//nucleotide binding;GO:0016616//oxidoreductase activity, acting on the CH-OH group of donors, NAD or NADP as acceptor	GO:0008152//metabolic process	gi|255943695|ref|XP_002562615.1|/0/Pc20g00530 [Penicillium chrysogenum Wisconsin 54-1255]
8304828	2601	26	5.46688	42	13.1106	45	17.2671	1.26194	Up	0.000352654	0.000991328	1.65923	Up	1.68e-06	6.83e-06	Penicillium chrysogenum Wisconsin 54-1255 hypothetical protein (Pc18g04710) mRNA, complete cds	-	-	-	gi|255943071|ref|XP_002562304.1|/0/Pc18g04710 [Penicillium chrysogenum Wisconsin 54-1255]
8311310	198	133	367.361	15	61.5092	37	186.502	-2.57833	Down	4.42e-16	4.31e-15	-	-	-	-	Penicillium chrysogenum Wisconsin 54-1255 hypothetical protein (Pc22g13990) mRNA, complete cds	GO:0032991//macromolecular complex	GO:0005488//binding	-	gi|255949112|ref|XP_002565323.1|/7.64466e-30/Pc22g13990 [Penicillium chrysogenum Wisconsin 54-1255]
8316262	447	1607	1966.14	354	642.998	493	1100.74	-1.61248	Down	3.28e-99	7.02e-98	-	-	-	-	Penicillium chrysogenum Wisconsin 54-1255 hypothetical protein (Pc18g02330) mRNA, complete cds	GO:0030529//ribonucleoprotein complex	GO:0005198//structural molecule activity	GO:0010467//gene expression	gi|255942617|ref|XP_002562077.1|/6.22473e-80/Pc18g02330 [Penicillium chrysogenum Wisconsin 54-1255]
8307692	456	440	527.709	748	1331.84	646	1413.89	1.3356	Up	0	0	1.42185	Up	0	0	Penicillium chrysogenum Wisconsin 54-1255 hypothetical protein (Pc20g00340) mRNA, complete cds	-	-	-	gi|255943661|ref|XP_002562598.1|/2.18766e-69/Pc20g00340 [Penicillium chrysogenum Wisconsin 54-1255]
8316697	1164	43	20.2033	48	33.4813	88	75.453	-	-	-	-	1.90099	Up	5.08e-11	3.24e-10	Penicillium chrysogenum Wisconsin 54-1255 hypothetical protein (Pc21g19490) mRNA, complete cds	-	-	-	gi|255956375|ref|XP_002568940.1|/8.36885e-169/Pc21g19490 [Penicillium chrysogenum Wisconsin 54-1255]
8312746	2250	98	23.8205	168	60.6234	114	50.5672	1.34767	Up	1.49e-14	1.35e-13	1.086	Up	4.64e-08	2.26e-07	Penicillium chrysogenum Wisconsin 54-1255 hypothetical protein (Pc12g05150) mRNA, complete cds	GO:0031224//intrinsic to membrane	-	-	gi|255931611|ref|XP_002557362.1|/0/Pc12g05150 [Penicillium chrysogenum Wisconsin 54-1255]
8315092	2028	166	44.7659	206	82.4732	185	91.0438	-	-	-	-	1.02416	Up	3.5e-11	2.25e-10	Penicillium chrysogenum Wisconsin 54-1255 hypothetical protein (Pc13g15270) mRNA, complete cds	GO:0044464//cell part	GO:0046914//transition metal ion binding	-	gi|255938303|ref|XP_002559922.1|/0/Pc13g15270 [Penicillium chrysogenum Wisconsin 54-1255]
8305699	1734	915	288.588	299	140.003	202	116.265	-1.04356	Down	2.55e-30	3.59e-29	-1.3116	Down	2.94e-37	4.99e-36	Penicillium chrysogenum Wisconsin 54-1255 hypothetical protein (Pc22g08870) mRNA, complete cds	GO:0044424//intracellular part	GO:0004812//aminoacyl-tRNA ligase activity;GO:0032559//adenyl ribonucleotide binding	GO:0006418//tRNA aminoacylation for protein translation	gi|255948264|ref|XP_002564899.1|/0/Pc22g08870 [Penicillium chrysogenum Wisconsin 54-1255]
8316762	819	31	20.7007	163	161.591	483	588.586	2.9646	Up	5.95e-10	3.22e-09	4.8295	Up	6.14e-09	3.26e-08	Penicillium chrysogenum Wisconsin 54-1255 hypothetical protein (Pc22g20280) mRNA, complete cds	-	GO:0048037//cofactor binding	GO:0008152//metabolic process	gi|255950322|ref|XP_002565928.1|/1.88819e-141/Pc22g20280 [Penicillium chrysogenum Wisconsin 54-1255]
8304491	684	58	46.3744	102	121.076	154	224.704	1.38451	Up	2.15e-09	1.11e-08	2.27663	Up	3.66e-13	3.05e-12	Penicillium chrysogenum Wisconsin 54-1255 hypothetical protein (Pc16g03980) mRNA, complete cds	-	-	-	gi|255939972|ref|XP_002560755.1|/2.01561e-121/Pc16g03980 [Penicillium chrysogenum Wisconsin 54-1255]
8304169	1092	43	21.5354	6	4.4611	10	9.13953	-2.27124	Down	2.41e-05	8.17e-05	-	-	-	-	Penicillium chrysogenum Wisconsin 54-1255 hypothetical protein (Pc20g08300) mRNA, complete cds	-	-	-	gi|255945171|ref|XP_002563353.1|/0/Pc20g08300 [Penicillium chrysogenum Wisconsin 54-1255]
8310699	1410	704	273.061	123	70.8271	108	76.4454	-1.94685	Down	6.77e-57	1.23e-55	-1.83672	Down	7.69e-46	1.41e-44	Penicillium chrysogenum Wisconsin 54-1255 hypothetical protein (Pc20g06010) mRNA, complete cds	GO:0044424//intracellular part	GO:0016842	GO:0006526//arginine biosynthetic process	gi|255944725|ref|XP_002563130.1|/0/Pc20g06010 [Penicillium chrysogenum Wisconsin 54-1255]
8305091	663	789	650.834	250	306.154	248	373.323	-1.08803	Down	4.41e-28	5.96e-27	-	-	-	-	Penicillium chrysogenum Wisconsin 54-1255 hypothetical protein (Pc18g03280) mRNA, complete cds	GO:0044464//cell part	GO:0046914//transition metal ion binding;GO:0051536//iron-sulfur cluster binding;GO:0050136//NADH dehydrogenase (quinone) activity	GO:0006091//generation of precursor metabolites and energy	gi|255942799|ref|XP_002562168.1|/8.40142e-122/Pc18g03280 [Penicillium chrysogenum Wisconsin 54-1255]
8303978	810	126	85.0731	23	23.0545	35	43.125	-1.88365	Down	6.37e-11	3.77e-10	-	-	-	-	Penicillium chrysogenum Wisconsin 54-1255 hypothetical protein (Pc22g10210) mRNA, complete cds	-	GO:0001071;GO:0032559//adenyl ribonucleotide binding	GO:0006351//transcription, DNA-dependent	gi|255948524|ref|XP_002565029.1|/5.40107e-125/Pc22g10210 [Penicillium chrysogenum Wisconsin 54-1255]
8309782	2697	197	39.9477	20	6.02092	19	7.03103	-2.73006	Down	1.5e-24	1.9e-23	-2.5063	Down	1.57e-19	2.06e-18	Penicillium chrysogenum Wisconsin 54-1255 hypothetical protein (Pc21g11490) mRNA, complete cds	-	-	-	gi|255954855|ref|XP_002568180.1|/0/Pc21g11490 [Penicillium chrysogenum Wisconsin 54-1255]
8316057	1713	315	100.568	1924	911.93	485	282.573	3.18075	Up	4.76e-13	3.43e-12	1.49045	Up	3.45e-13	2.9e-12	Penicillium chrysogenum Wisconsin 54-1255 hypothetical protein (Pc13g09300) mRNA, complete cds	-	GO:0019842//vitamin binding;GO:0046872//metal ion binding;GO:0016831//carboxy-lyase activity	-	gi|255936655|ref|XP_002559354.1|/0/Pc13g09300 [Penicillium chrysogenum Wisconsin 54-1255]
8313477	1569	26	9.06269	41	21.2165	50	31.8049	-	-	-	-	1.81124	Up	1.19e-07	5.55e-07	Penicillium chrysogenum Wisconsin 54-1255 hypothetical protein (Pc13g03770) mRNA, complete cds	-	GO:0046914//transition metal ion binding;GO:0008235//metalloexopeptidase activity	GO:0019538//protein metabolic process	gi|255935575|ref|XP_002558814.1|/0/Pc13g03770 [Penicillium chrysogenum Wisconsin 54-1255]
8304739	744	44	32.3435	149	162.602	423	567.432	2.3298	Up	1.64e-12	1.1e-11	4.1329	Up	3.42e-11	2.21e-10	Penicillium chrysogenum Wisconsin 54-1255 hypothetical protein (Pc16g12900) mRNA, complete cds	-	-	-	gi|255941640|ref|XP_002561589.1|/7.78737e-149/Pc16g12900 [Penicillium chrysogenum Wisconsin 54-1255]
8307836	945	16	9.25966	87	74.7483	108	114.061	3.01301	Up	6.56e-07	2.68e-06	3.62271	Up	2.16e-06	8.63e-06	Penicillium chrysogenum Wisconsin 54-1255 hypothetical protein (Pc21g11640) mRNA, complete cds	-	-	-	gi|255954885|ref|XP_002568195.1|/0/Pc21g11640 [Penicillium chrysogenum Wisconsin 54-1255]
8305145	1842	179	53.1459	89	39.2296	169	91.568	-	-	-	-	-	-	-	-	Penicillium chrysogenum Wisconsin 54-1255 hypothetical protein (Pc22g15910) mRNA, complete cds	-	GO:0008237//metallopeptidase activity;GO:0008238//exopeptidase activity;GO:0043169//cation binding	GO:0019538//protein metabolic process	gi|255949480|ref|XP_002565507.1|/0/Pc22g15910 [Penicillium chrysogenum Wisconsin 54-1255]
8306319	1956	344	96.1826	19	7.88676	26	13.2663	-3.60827	Down	1.09e-53	1.93e-52	-2.858	Down	9.52e-38	1.62e-36	Penicillium chrysogenum Wisconsin 54-1255 hypothetical protein (Pc15g00080) mRNA, complete cds	-	GO:0032561//guanyl ribonucleotide binding	-	gi|255938933|ref|XP_002560236.1|/0/Pc15g00080 [Penicillium chrysogenum Wisconsin 54-1255]
8309758	2535	484	104.418	449	143.808	578	227.56	-	-	-	-	1.12388	Up	1.66e-12	1.21e-11	Penicillium chrysogenum Wisconsin 54-1255 hypothetical protein (Pc21g11250) mRNA, complete cds	GO:0043231//intracellular membrane-bounded organelle	GO:0046914//transition metal ion binding;GO:0003676//nucleic acid binding;GO:0001071	GO:0010468//regulation of gene expression;GO:0006351//transcription, DNA-dependent	gi|255954809|ref|XP_002568157.1|/0/Pc21g11250 [Penicillium chrysogenum Wisconsin 54-1255]
8316965	372	5	7.35079	23	50.1994	15	40.2434	2.7717	Up	7.12e-05	0.000226096	-	-	-	-	Penicillium chrysogenum Wisconsin 54-1255 hypothetical protein (Pc21g08220) mRNA, complete cds	-	-	-	gi|255954217|ref|XP_002567861.1|/1.12081e-65/Pc21g08220 [Penicillium chrysogenum Wisconsin 54-1255]
8309276	210	11	28.6471	25	96.6573	26	123.566	-	-	-	-	2.10883	Up	2.99e-05	0.000100254	Penicillium chrysogenum Wisconsin 54-1255 hypothetical protein (Pc22g23890) mRNA, complete cds	-	-	-	gi|255951026|ref|XP_002566280.1|/5.79657e-33/Pc22g23890 [Penicillium chrysogenum Wisconsin 54-1255]
8306876	579	103	97.2894	164	229.974	84	144.793	1.24112	Up	3.19e-12	2.08e-11	-	-	-	-	Penicillium chrysogenum Wisconsin 54-1255 hypothetical protein (Pc18g04000) mRNA, complete cds	GO:0043231//intracellular membrane-bounded organelle	-	-	gi|255942935|ref|XP_002562236.1|/7.7057e-101/Pc18g04000 [Penicillium chrysogenum Wisconsin 54-1255]
8312090	5508	111	11.0214	34	5.01186	18	3.26156	-1.13689	Down	2.32e-05	7.89e-05	-1.75667	Down	6.07e-08	2.92e-07	Penicillium chrysogenum Wisconsin 54-1255 hypothetical protein (Pc21g20010) mRNA, complete cds	-	GO:0005488//binding	-	gi|255956477|ref|XP_002568991.1|/0/Pc21g20010 [Penicillium chrysogenum Wisconsin 54-1255]
8317385	894	65	39.7633	262	237.946	269	300.304	2.58112	Up	7.33e-15	6.82e-14	2.91691	Up	1e-13	9.55e-13	Penicillium chrysogenum Wisconsin 54-1255 hypothetical protein (Pc13g05930) mRNA, complete cds	-	-	-	gi|255936001|ref|XP_002559027.1|/9.78519e-174/Pc13g05930 [Penicillium chrysogenum Wisconsin 54-1255]
8307214	2412	517	117.225	59	19.8604	39	16.1374	-2.56131	Down	4.41e-58	8.03e-57	-2.8608	Down	4.63e-56	8.97e-55	Penicillium chrysogenum Wisconsin 54-1255 hypothetical protein (Pc20g11650) mRNA, complete cds	GO:0044424//intracellular part	GO:0016882//cyclo-ligase activity;GO:0032559//adenyl ribonucleotide binding	GO:0006144//purine base metabolic process;GO:0006188//IMP biosynthetic process	gi|255945767|ref|XP_002563651.1|/0/Pc20g11650 [Penicillium chrysogenum Wisconsin 54-1255]
8317527	279	1166	2285.6	291	846.842	381	1362.91	-1.43241	Down	2.49e-61	4.63e-60	-	-	-	-	Penicillium chrysogenum Wisconsin 54-1255 hypothetical protein (Pc20g02980) mRNA, complete cds	GO:0030529//ribonucleoprotein complex	GO:0043169//cation binding;GO:0003723//RNA binding;GO:0005198//structural molecule activity	GO:0010467//gene expression	gi|255944167|ref|XP_002562851.1|/3.95297e-50/Pc20g02980 [Penicillium chrysogenum Wisconsin 54-1255]
8313427	2595	441	92.9411	91	28.472	116	44.6136	-1.70677	Down	1.24e-30	1.76e-29	-1.05883	Down	7.49e-14	7.39e-13	Penicillium chrysogenum Wisconsin 54-1255 hypothetical protein (Pc13g03270) mRNA, complete cds	GO:0043232	GO:0016628//oxidoreductase activity, acting on the CH-CH group of donors, NAD or NADP as acceptor;GO:0003916//DNA topoisomerase activity	GO:0006261//DNA-dependent DNA replication	gi|255935477|ref|XP_002558765.1|/0/Pc13g03270 [Penicillium chrysogenum Wisconsin 54-1255]
8305769	609	61	54.7796	34	45.3289	63	103.245	-	-	-	-	-	-	-	-	Penicillium chrysogenum Wisconsin 54-1255 hypothetical protein (Pc21g01480) mRNA, complete cds	-	-	-	gi|255952931|ref|XP_002567218.1|/1.17411e-113/Pc21g01480 [Penicillium chrysogenum Wisconsin 54-1255]
8312113	2889	47	8.89727	100	28.1039	102	35.237	1.65933	Up	1.17e-11	7.28e-11	1.98566	Up	1.07e-11	7.15e-11	Penicillium chrysogenum Wisconsin 54-1255 hypothetical protein (Pc21g20240) mRNA, complete cds	-	-	-	gi|255956523|ref|XP_002569014.1|/0/Pc21g20240 [Penicillium chrysogenum Wisconsin 54-1255]
8308469	369	78	115.605	33	72.6108	81	219.081	-	-	-	-	-	-	-	-	Penicillium chrysogenum Wisconsin 54-1255 hypothetical protein (Pc21g14840) mRNA, complete cds	-	GO:0046914//transition metal ion binding	-	gi|255955489|ref|XP_002568497.1|/4.00351e-63/Pc21g14840 [Penicillium chrysogenum Wisconsin 54-1255]
8304832	2328	45	10.5715	140	48.8269	98	42.0136	2.2075	Up	1.09e-12	7.45e-12	1.99068	Up	2.31e-11	1.51e-10	Penicillium chrysogenum Wisconsin 54-1255 hypothetical protein (Pc18g04750) mRNA, complete cds	-	-	-	gi|255943079|ref|XP_002562308.1|/0/Pc18g04750 [Penicillium chrysogenum Wisconsin 54-1255]
8316773	3951	188	26.023	69	14.1793	19	4.79947	-	-	-	-	-2.43884	Down	3.49e-18	4.43e-17	Penicillium chrysogenum Wisconsin 54-1255 hypothetical protein (Pc22g20390) mRNA, complete cds	GO:0031224//intrinsic to membrane	GO:0015405//P-P-bond-hydrolysis-driven transmembrane transporter activity;GO:0017111//nucleoside-triphosphatase activity;GO:0032559//adenyl ribonucleotide binding	GO:0006810//transport	gi|255950344|ref|XP_002565939.1|/0/Pc22g20390 [Penicillium chrysogenum Wisconsin 54-1255]
8313088	2703	12	2.42796	52	15.6196	20	7.38466	2.68554	Up	3.88e-06	1.45e-05	-	-	-	-	Penicillium chrysogenum Wisconsin 54-1255 hypothetical protein (Pc20g07430) mRNA, complete cds	-	GO:0005488//binding	-	gi|255944997|ref|XP_002563266.1|/0/Pc20g07430 [Penicillium chrysogenum Wisconsin 54-1255]
8314468	579	87	82.1765	339	475.373	657	1132.49	2.53226	Up	0	0	3.78463	Up	0	0	Penicillium chrysogenum Wisconsin 54-1255 hypothetical protein (Pc20g09330) mRNA, complete cds	GO:0044424//intracellular part	GO:0046914//transition metal ion binding;GO:0016702//oxidoreductase activity, acting on single donors with incorporation of molecular oxygen, incorporation of two atoms of oxygen	GO:0009108//coenzyme biosynthetic process	gi|255945323|ref|XP_002563429.1|/3.93922e-113/Pc20g09330 [Penicillium chrysogenum Wisconsin 54-1255]
8306921	2484	589	129.679	29	9.47895	7	2.8125	-3.77408	Down	4.39e-94	9.17e-93	-5.52695	Down	8.07e-100	1.81e-98	Penicillium chrysogenum Wisconsin 54-1255 hypothetical protein (Pc18g04450) mRNA, complete cds	-	-	-	gi|255943021|ref|XP_002562279.1|/0/Pc18g04450 [Penicillium chrysogenum Wisconsin 54-1255]
8310904	1458	1175	440.745	445	247.809	163	111.578	-	-	-	-	-1.9819	Down	4.44e-83	9.45e-82	Penicillium chrysogenum Wisconsin 54-1255 hypothetical protein (Pc22g04840) mRNA, complete cds	-	GO:0003824//catalytic activity	-	gi|255947508|ref|XP_002564521.1|/0/Pc22g04840 [Penicillium chrysogenum Wisconsin 54-1255]
8305684	1005	203	110.468	88	71.0936	149	147.968	-	-	-	-	-	-	-	-	Penicillium chrysogenum Wisconsin 54-1255 hypothetical protein (Pc22g08720) mRNA, complete cds	-	GO:0005488//binding;GO:0016787//hydrolase activity	GO:0000288//nuclear-transcribed mRNA catabolic process, deadenylation-dependent decay	gi|255948234|ref|XP_002564884.1|/0/Pc22g08720 [Penicillium chrysogenum Wisconsin 54-1255]
8304773	1752	29	9.05254	42	19.4639	55	31.3311	-	-	-	-	1.7912	Up	3.51e-08	1.75e-07	Penicillium chrysogenum Wisconsin 54-1255 hypothetical protein (Pc16g13240) mRNA, complete cds	GO:0031224//intrinsic to membrane	GO:0022857//transmembrane transporter activity	GO:0006810//transport	gi|255941708|ref|XP_002561623.1|/0/Pc16g13240 [Penicillium chrysogenum Wisconsin 54-1255]
8315599	1317	126	52.3229	501	308.863	254	192.484	2.56145	Up	9.88e-14	8.26e-13	1.87922	Up	1.2e-13	1.12e-12	Penicillium chrysogenum Wisconsin 54-1255 hypothetical protein (Pc20g14220) mRNA, complete cds	-	GO:0004673//protein histidine kinase activity;GO:0032559//adenyl ribonucleotide binding	GO:0006468//protein amino acid phosphorylation;GO:0023060	gi|255946265|ref|XP_002563900.1|/0/Pc20g14220 [Penicillium chrysogenum Wisconsin 54-1255]
8306338	1119	358	174.968	76	55.1439	230	205.137	-1.66582	Down	2.28e-24	2.88e-23	-	-	-	-	Penicillium chrysogenum Wisconsin 54-1255 hypothetical protein (Pc15g00270) mRNA, complete cds	-	GO:0003676//nucleic acid binding	-	gi|255938969|ref|XP_002560254.1|/1.49828e-167/Pc15g00270 [Penicillium chrysogenum Wisconsin 54-1255]
8305266	1506	62	22.5151	15	8.08686	22	14.5796	-1.47724	Down	0.000125783	0.000380803	-	-	-	-	Penicillium chrysogenum Wisconsin 54-1255 hypothetical protein (Pc22g21240) mRNA, complete cds	-	GO:0005506//iron ion binding;GO:0004601//peroxidase activity	GO:0042743//hydrogen peroxide metabolic process;GO:0006950//response to stress	gi|255950508|ref|XP_002566021.1|/0/Pc22g21240 [Penicillium chrysogenum Wisconsin 54-1255]
8310229	762	105	75.36	95	101.224	190	248.854	-	-	-	-	1.72343	Up	0	0	Penicillium chrysogenum Wisconsin 54-1255 hypothetical protein (Pc21g23570) mRNA, complete cds	-	GO:0032561//guanyl ribonucleotide binding	GO:0035556//intracellular signal transduction	gi|255957143|ref|XP_002569324.1|/1.1854e-139/Pc21g23570 [Penicillium chrysogenum Wisconsin 54-1255]
8304173	906	28	16.9019	67	60.0427	60	66.0952	1.8288	Up	5.06e-09	2.53e-08	1.96736	Up	2.07e-08	1.05e-07	Penicillium chrysogenum Wisconsin 54-1255 hypothetical protein (Pc20g08340) mRNA, complete cds	-	-	-	gi|255945179|ref|XP_002563357.1|/3.96009e-154/Pc20g08340 [Penicillium chrysogenum Wisconsin 54-1255]
8317252	834	101	66.2311	102	99.2997	121	144.799	-	-	-	-	1.12847	Up	6.25e-09	3.3e-08	Penicillium chrysogenum Wisconsin 54-1255 hypothetical protein (Pc21g08590) mRNA, complete cds	-	GO:0016790//thiolester hydrolase activity;GO:0046914//transition metal ion binding	-	gi|255954291|ref|XP_002567898.1|/9.97417e-162/Pc21g08590 [Penicillium chrysogenum Wisconsin 54-1255]
8317546	1269	8	3.44774	14	8.95736	29	22.8078	-	-	-	-	2.7258	Up	3.69e-05	0.000122453	Penicillium chrysogenum Wisconsin 54-1255 hypothetical protein (Pc20g03170) mRNA, complete cds	GO:0044424//intracellular part	GO:0016832//aldehyde-lyase activity	GO:0009166//nucleotide catabolic process;GO:0005975//carbohydrate metabolic process	gi|255944203|ref|XP_002562869.1|/0/Pc20g03170 [Penicillium chrysogenum Wisconsin 54-1255]
8312813	741	33	24.3558	51	55.8812	41	55.222	1.1981	Up	0.000157909	0.000468894	-	-	-	-	Penicillium chrysogenum Wisconsin 54-1255 hypothetical protein (Pc22g17960) mRNA, complete cds	-	GO:0005515//protein binding	-	gi|255949876|ref|XP_002565705.1|/5.7788e-112/Pc22g17960 [Penicillium chrysogenum Wisconsin 54-1255]
8303980	537	34	34.6267	97	146.66	72	133.815	2.08252	Up	1.44e-10	8.24e-10	1.95028	Up	1.86e-09	1.04e-08	Penicillium chrysogenum Wisconsin 54-1255 hypothetical protein (Pc22g10230) mRNA, complete cds	-	-	-	gi|255948528|ref|XP_002565031.1|/3.16493e-84/Pc22g10230 [Penicillium chrysogenum Wisconsin 54-1255]
8315381	1578	107	37.0837	168	86.4403	76	48.0677	1.22092	Up	3.33e-12	2.16e-11	-	-	-	-	Penicillium chrysogenum Wisconsin 54-1255 hypothetical protein (Pc16g01140) mRNA, complete cds	-	-	-	gi|255939526|ref|XP_002560532.1|/0/Pc16g01140 [Penicillium chrysogenum Wisconsin 54-1255]
8307328	2484	130	28.6219	233	76.1584	117	47.009	1.41188	Up	0	0	-	-	-	-	Penicillium chrysogenum Wisconsin 54-1255 hypothetical protein (Pc22g11340) mRNA, complete cds	GO:0019866//organelle inner membrane;GO:0043231//intracellular membrane-bounded organelle;GO:0031224//intrinsic to membrane	GO:0003676//nucleic acid binding	GO:0006396//RNA processing	gi|255948628|ref|XP_002565081.1|/0/Pc22g11340 [Penicillium chrysogenum Wisconsin 54-1255]
8311290	1014	42	22.6526	8	6.40569	12	11.8111	-1.82225	Down	0.000285304	0.000811727	-	-	-	-	Penicillium chrysogenum Wisconsin 54-1255 hypothetical protein (Pc22g13790) mRNA, complete cds	-	-	-	gi|255949072|ref|XP_002565303.1|/0/Pc22g13790 [Penicillium chrysogenum Wisconsin 54-1255]
8315856	435	2	2.51448	11	20.5313	26	59.6528	-	-	-	-	4.56826	Up	0.000171273	0.000506523	Penicillium chrysogenum Wisconsin 54-1255 hypothetical protein (Pc16g09850) mRNA, complete cds	-	-	-	gi|255941054|ref|XP_002561296.1|/8.02792e-80/hypothetical protein [Penicillium chrysogenum Wisconsin 54-1255]
8314985	645	93	78.8551	197	247.982	258	399.215	1.65296	Up	2.44e-14	2.17e-13	2.33989	Up	3.57e-14	3.73e-13	Penicillium chrysogenum Wisconsin 54-1255 hypothetical protein (Pc16g12600) mRNA, complete cds	-	GO:0046872//metal ion binding	-	gi|255941580|ref|XP_002561559.1|/2.68782e-77/Pc16g12600 [Penicillium chrysogenum Wisconsin 54-1255]
8314095	279	41	80.3686	56	162.966	64	228.94	-	-	-	-	1.51027	Up	1e-07	4.72e-07	Penicillium chrysogenum Wisconsin 54-1255 hypothetical protein (Pc16g09520) mRNA, complete cds	-	-	-	gi|255940994|ref|XP_002561266.1|/6.53088e-45/Pc16g09520 [Penicillium chrysogenum Wisconsin 54-1255]
8306862	423	5141	6646.82	887	1702.54	1055	2489.19	-1.96498	Down	0	0	-1.41699	Down	1.09e-225	2.87e-224	Penicillium chrysogenum Wisconsin 54-1255 hypothetical protein (Pc18g03860) mRNA, complete cds	GO:0030529//ribonucleoprotein complex	GO:0016787//hydrolase activity;GO:0005198//structural molecule activity	GO:0010467//gene expression	gi|255942907|ref|XP_002562222.1|/7.92046e-75/Pc18g03860 [Penicillium chrysogenum Wisconsin 54-1255]
8307058	576	87	82.6045	64	90.2134	130	225.251	-	-	-	-	1.44724	Up	8.46e-14	8.21e-13	Penicillium chrysogenum Wisconsin 54-1255 hypothetical protein (Pc16g02770) mRNA, complete cds	-	GO:0005488//binding	-	gi|255939756|ref|XP_002560647.1|/5.11284e-81/Pc16g02770 [Penicillium chrysogenum Wisconsin 54-1255]
8314621	2754	53	10.5249	21	6.19112	6	2.17437	-	-	-	-	-2.27514	Down	1.38e-05	4.89e-05	Penicillium chrysogenum Wisconsin 54-1255 hypothetical protein (Pc18g00740) mRNA, complete cds	-	-	-	gi|255942303|ref|XP_002561920.1|/0/Pc18g00740 [Penicillium chrysogenum Wisconsin 54-1255]
8307496	4452	125	15.3554	17	3.10033	32	7.17367	-2.30826	Down	1.43e-13	1.16e-12	-1.09796	Down	4.88e-05	0.00015938	Penicillium chrysogenum Wisconsin 54-1255 hypothetical protein (Pc13g12170) mRNA, complete cds	-	-	-	gi|255937213|ref|XP_002559633.1|/0/Pc13g12170 [Penicillium chrysogenum Wisconsin 54-1255]
8305557	2334	187	43.8175	41	14.2625	26	11.1178	-1.61928	Down	6.15e-13	4.35e-12	-1.97863	Down	2.09e-14	2.3e-13	Penicillium chrysogenum Wisconsin 54-1255 hypothetical protein (Pc21g01760) mRNA, complete cds	-	-	-	gi|255952979|ref|XP_002567242.1|/0/Pc21g01760 [Penicillium chrysogenum Wisconsin 54-1255]
8313833	876	5	3.12157	20	18.537	13	14.811	2.57007	Up	0.000123282	0.0003737	-	-	-	-	Penicillium chrysogenum Wisconsin 54-1255 hypothetical protein (Pc21g05360) mRNA, complete cds	-	-	-	gi|255953659|ref|XP_002567582.1|/8.2395e-178/Pc21g05360 [Penicillium chrysogenum Wisconsin 54-1255]
8308370	1740	72	22.6303	79	36.8631	108	61.9471	-	-	-	-	1.45278	Up	1.92e-11	1.26e-10	Penicillium chrysogenum Wisconsin 54-1255 hypothetical protein (Pc22g22080) mRNA, complete cds	-	GO:0016462//pyrophosphatase activity;GO:0005515//protein binding;GO:0032559//adenyl ribonucleotide binding	GO:0044267//cellular protein metabolic process	gi|255950672|ref|XP_002566103.1|/0/Pc22g22080 [Penicillium chrysogenum Wisconsin 54-1255]
8311439	270	655	1326.74	771	2318.49	843	3116.09	-	-	-	-	1.23186	Up	3.39e-13	2.85e-12	Penicillium chrysogenum Wisconsin 54-1255 hypothetical protein (Pc13g13330) mRNA, complete cds	-	-	-	gi|255937441|ref|XP_002559747.1|/1.67597e-45/Pc13g13330 [Penicillium chrysogenum Wisconsin 54-1255]
8310823	1425	1381	530.012	148	84.3258	101	70.7381	-2.65198	Down	3.4e-158	7.98e-157	-2.90547	Down	2.27e-149	5.53e-148	Penicillium chrysogenum Wisconsin 54-1255 homocitrate synthase lys1-Penicillium chrysogenum (lys1) mRNA, complete cds	GO:0043231//intracellular membrane-bounded organelle	GO:0016747//transferase activity, transferring acyl groups other than amino-acyl groups;GO:0046912//transferase activity, transferring acyl groups, acyl groups converted into alkyl on transfer	GO:0006553//lysine metabolic process	gi|255948956|ref|XP_002565245.1|/0/homocitrate synthase lys1-Penicillium chrysogenum [Penicillium chrysogenum Wisconsin 54-1255]
8308660	1602	43	14.6795	29	14.6977	65	40.4946	-	-	-	-	1.46392	Up	1.59e-07	7.31e-07	Penicillium chrysogenum Wisconsin 54-1255 hypothetical protein (Pc22g14350) mRNA, complete cds	-	-	-	gi|255949184|ref|XP_002565359.1|/0/Pc22g14350 [Penicillium chrysogenum Wisconsin 54-1255]
8308810	2388	32	7.32862	76	25.84	36	15.0458	1.81799	Up	6.36e-10	3.43e-09	-	-	-	-	Penicillium chrysogenum Wisconsin 54-1255 hypothetical protein (Pc20g14830) mRNA, complete cds	-	-	-	gi|255946381|ref|XP_002563958.1|/0/Pc20g14830 [Penicillium chrysogenum Wisconsin 54-1255]
8314766	2397	484	110.429	138	46.7439	131	54.5444	-1.24027	Down	1.53e-21	1.79e-20	-1.01762	Down	3.18e-14	3.35e-13	Penicillium chrysogenum Wisconsin 54-1255 hypothetical protein (Pc13g03110) mRNA, complete cds	-	GO:0051536//iron-sulfur cluster binding;GO:0043169//cation binding;GO:0016836//hydro-lyase activity	GO:0009060//aerobic respiration	gi|255935445|ref|XP_002558749.1|/0/Pc13g03110 [Penicillium chrysogenum Wisconsin 54-1255]
8308220	1455	62	23.3043	9	5.02219	12	8.23123	-2.21421	Down	4.81e-07	1.98e-06	-1.50141	Down	0.000333394	0.000944228	Penicillium chrysogenum Wisconsin 54-1255 hypothetical protein (Pc12g15650) mRNA, complete cds	-	-	-	gi|255934166|ref|XP_002558364.1|/0/Pc12g15650 [Penicillium chrysogenum Wisconsin 54-1255]
8316580	2094	35750	9336.97	100289	38885.7	31782	15147.9	2.05821	Up	0	0	-	-	-	-	Penicillium chrysogenum Wisconsin 54-1255 hypothetical protein (Pc12g05640) mRNA, complete cds	GO:0044424//intracellular part	GO:0005515//protein binding;GO:0032559//adenyl ribonucleotide binding	GO:0044267//cellular protein metabolic process;GO:0050896//response to stimulus	gi|255931703|ref|XP_002557408.1|/0/Pc12g05640 [Penicillium chrysogenum Wisconsin 54-1255]
8310020	1029	24	12.7556	26	20.515	45	43.6459	-	-	-	-	1.77471	Up	5.82e-07	2.51e-06	Penicillium chrysogenum Wisconsin 54-1255 hypothetical protein (Pc20g04150) mRNA, complete cds	-	GO:0046914//transition metal ion binding	-	gi|255944395|ref|XP_002562965.1|/8.79816e-156/Pc20g04150 [Penicillium chrysogenum Wisconsin 54-1255]
8310315	879	15	9.33274	58	53.5739	56	63.5837	2.52116	Up	1.03e-06	4.14e-06	2.76828	Up	3.13e-06	1.22e-05	Penicillium chrysogenum Wisconsin 54-1255 hypothetical protein (Pc14g00790) mRNA, complete cds	-	GO:0004437//inositol or phosphatidylinositol phosphatase activity	-	gi|255938606|ref|XP_002560073.1|/3.37418e-171/Pc14g00790 [Penicillium chrysogenum Wisconsin 54-1255]
8313582	426	44	56.4872	51	97.2018	93	217.881	-	-	-	-	1.94755	Up	3.42e-11	2.21e-10	Penicillium chrysogenum Wisconsin 54-1255 hypothetical protein (Pc21g05960) mRNA, complete cds	GO:0044464//cell part	GO:0008092//cytoskeletal protein binding;GO:0005102//receptor binding	-	gi|255953777|ref|XP_002567641.1|/1.75643e-74/Pc21g05960 [Penicillium chrysogenum Wisconsin 54-1255]
8313499	1143	456	218.185	134	95.1858	118	103.034	-1.19673	Down	2.3e-19	2.51e-18	-1.08243	Down	9.83e-15	1.1e-13	Penicillium chrysogenum Wisconsin 54-1255 hypothetical protein (Pc22g18390) mRNA, complete cds	GO:0043234//protein complex;GO:0031980//mitochondrial lumen	GO:0016743//carboxyl- or carbamoyltransferase activity;GO:0031406//carboxylic acid binding	GO:0006525//arginine metabolic process	gi|119501100|ref|XP_001267307.1|/2.00849e-159/ornithine carbamoyltransferase [Neosartorya fischeri NRRL 181]
8313622	1725	9	2.85338	24	11.2963	20	11.5714	1.9851	Up	0.000186336	0.00054595	2.01982	Up	0.000268048	0.000766302	Penicillium chrysogenum Wisconsin 54-1255 hypothetical protein (Pc21g06360) mRNA, complete cds	-	GO:0016791//phosphatase activity	-	gi|255953857|ref|XP_002567681.1|/0/Pc21g06360 [Penicillium chrysogenum Wisconsin 54-1255]
8305351	1053	631	327.724	27	20.8185	907	859.658	-3.97654	Down	1.41e-104	3.08e-103	1.39128	Up	0	0	Penicillium chrysogenum Wisconsin 54-1255 hypothetical protein (Pc21g22820) mRNA, complete cds	GO:0044424//intracellular part	GO:0046914//transition metal ion binding;GO:0016616//oxidoreductase activity, acting on the CH-OH group of donors, NAD or NADP as acceptor	GO:0008152//metabolic process	gi|255956993|ref|XP_002569249.1|/0/Pc21g22820 [Penicillium chrysogenum Wisconsin 54-1255]
8315967	1440	247	93.8083	64	36.0854	69	47.8226	-1.3783	Down	1.78e-13	1.42e-12	-	-	-	-	Penicillium chrysogenum Wisconsin 54-1255 hypothetical protein (Pc22g19640) mRNA, complete cds	-	GO:0005083//small GTPase regulator activity;GO:0046914//transition metal ion binding	GO:0032012//regulation of ARF protein signal transduction	gi|255950198|ref|XP_002565866.1|/0/Pc22g19640 [Penicillium chrysogenum Wisconsin 54-1255]
8308006	2433	170	38.2132	811	270.64	278	114.038	2.82423	Up	2.69e-13	2.04e-12	1.57737	Up	2.35e-13	2.03e-12	Penicillium chrysogenum Wisconsin 54-1255 hypothetical protein (Pc21g00560) mRNA, complete cds	-	GO:0016832//aldehyde-lyase activity	GO:0044238//primary metabolic process	gi|255952755|ref|XP_002567130.1|/0/Pc21g00560 [Penicillium chrysogenum Wisconsin 54-1255]
8309880	528	5738	5943.38	868	1334.75	930	1757.91	-2.15471	Down	0	0	-1.75743	Down	0	0	Penicillium chrysogenum Wisconsin 54-1255 hypothetical protein (Pc13g07190) mRNA, complete cds	GO:0030529//ribonucleoprotein complex	GO:0005198//structural molecule activity	GO:0010467//gene expression	gi|255936247|ref|XP_002559150.1|/2.20406e-95/Pc13g07190 [Penicillium chrysogenum Wisconsin 54-1255]
8310098	873	207	129.677	570	530.12	243	277.804	2.0314	Up	5.17e-14	4.5e-13	1.09915	Up	2.86e-14	3.03e-13	Penicillium chrysogenum Wisconsin 54-1255 hypothetical protein (Pc21g17290) mRNA, complete cds	-	-	-	gi|255955949|ref|XP_002568727.1|/1.90067e-150/Pc21g17290 [Penicillium chrysogenum Wisconsin 54-1255]
8312795	4029	190	25.7907	45	9.06837	26	6.44055	-1.50794	Down	5.43e-12	3.49e-11	-2.0016	Down	8.25e-15	9.44e-14	Penicillium chrysogenum Wisconsin 54-1255 hypothetical protein (Pc22g17780) mRNA, complete cds	-	GO:0043169//cation binding;GO:0004672//protein kinase activity;GO:0032559//adenyl ribonucleotide binding	GO:0006464//protein modification process	gi|255949840|ref|XP_002565687.1|/0/Pc22g17780 [Penicillium chrysogenum Wisconsin 54-1255]
8313568	1785	1365	418.216	183	83.239	97	54.2351	-2.32892	Down	2.48e-135	5.69e-134	-2.94695	Down	1.07e-149	2.61e-148	Penicillium chrysogenum Wisconsin 54-1255 hypothetical protein (Pc22g19100) mRNA, complete cds	-	GO:0016742//hydroxymethyl-, formyl- and related transferase activity;GO:0019238//cyclohydrolase activity	GO:0009168//purine ribonucleoside monophosphate biosynthetic process	gi|255950092|ref|XP_002565813.1|/0/Pc22g19100 [Penicillium chrysogenum Wisconsin 54-1255]
8312161	2124	507	130.545	159	60.7794	317	148.954	-1.10289	Down	5.76e-19	6.23e-18	-	-	-	-	Penicillium chrysogenum Wisconsin 54-1255 hypothetical protein (Pc22g16760) mRNA, complete cds	GO:0044424//intracellular part	GO:0005488//binding;GO:0008238//exopeptidase activity	GO:0019538//protein metabolic process	gi|255949644|ref|XP_002565589.1|/0/Pc22g16760 [Penicillium chrysogenum Wisconsin 54-1255]
8314125	1020	142	76.1368	228	181.488	223	218.198	1.25321	Up	9.33e-15	8.62e-14	1.51897	Up	7.82e-14	7.65e-13	Penicillium chrysogenum Wisconsin 54-1255 hypothetical protein (Pc21g06870) mRNA, complete cds	-	GO:0016765//transferase activity, transferring alkyl or aryl (other than methyl) groups	GO:0018065//protein-cofactor linkage;GO:0018130	gi|255953953|ref|XP_002567729.1|/5.46139e-174/Pc21g06870 [Penicillium chrysogenum Wisconsin 54-1255]
8316690	369	6	8.89266	43	94.6141	50	135.235	3.41137	Up	4.5e-05	0.000147817	3.92671	Up	6.82e-05	0.000217817	Penicillium chrysogenum Wisconsin 54-1255 hypothetical protein (Pc21g19420) mRNA, complete cds	-	-	-	gi|255956361|ref|XP_002568933.1|/2.96218e-66/Pc21g19420 [Penicillium chrysogenum Wisconsin 54-1255]
8317372	1542	219	77.6723	227	119.524	255	165.045	-	-	-	-	1.08739	Up	2.33e-13	2.03e-12	Penicillium chrysogenum Wisconsin 54-1255 hypothetical protein (Pc13g05800) mRNA, complete cds	GO:0016020//membrane	-	-	gi|255935975|ref|XP_002559014.1|/0/Pc13g05800 [Penicillium chrysogenum Wisconsin 54-1255]
8309632	798	23	15.7627	46	46.8025	50	62.5336	1.57007	Up	9.96e-06	3.53e-05	1.98811	Up	1.56e-07	7.16e-07	Penicillium chrysogenum Wisconsin 54-1255 hypothetical protein (Pc13g13770) mRNA, complete cds	GO:0009274//peptidoglycan-based cell wall;GO:0031224//intrinsic to membrane	-	GO:0000097//sulfur amino acid biosynthetic process	gi|255937523|ref|XP_002559788.1|/8.07063e-134/Pc13g13770 [Penicillium chrysogenum Wisconsin 54-1255]
8317473	2349	519	120.835	478	165.218	183	77.7526	-	-	-	-	-	-	-	-	Penicillium chrysogenum Wisconsin 54-1255 hypothetical protein (Pc12g13500) mRNA, complete cds	GO:0043234//protein complex;GO:0044424//intracellular part	GO:0008443//phosphofructokinase activity;GO:0043169//cation binding;GO:0032559//adenyl ribonucleotide binding	GO:0006007//glucose catabolic process	gi|255933558|ref|XP_002558158.1|/0/Pc12g13500 [Penicillium chrysogenum Wisconsin 54-1255]
8307869	549	2	1.99234	7	10.3524	14	25.4508	-	-	-	-	3.67518	Up	0.000192149	0.000561429	Penicillium chrysogenum Wisconsin 54-1255 hypothetical protein (Pc21g11970) mRNA, complete cds	-	-	-	gi|255954951|ref|XP_002568228.1|/1.95052e-84/hypothetical protein [Penicillium chrysogenum Wisconsin 54-1255]
8311710	1026	40	21.3216	35	27.6971	52	50.5828	-	-	-	-	1.24633	Up	3.52e-05	0.000117077	Penicillium chrysogenum Wisconsin 54-1255 hypothetical protein (Pc13g12770) mRNA, complete cds	-	-	-	gi|255937331|ref|XP_002559692.1|/0/Pc13g12770 [Penicillium chrysogenum Wisconsin 54-1255]
8314633	945	2037	1178.87	332	285.246	227	239.74	-2.04712	Down	5.65e-172	1.36e-170	-2.29786	Down	9.6e-171	2.41e-169	Penicillium chrysogenum Wisconsin 54-1255 hypothetical protein (Pc18g00860) mRNA, complete cds	-	-	-	gi|255942327|ref|XP_002561932.1|/7.31688e-98/Pc18g00860 [Penicillium chrysogenum Wisconsin 54-1255]
8306595	1773	542	167.185	821	375.966	837	471.154	1.16916	Up	1.85e-13	1.46e-12	1.49475	Up	7.95e-14	7.74e-13	Penicillium chrysogenum Wisconsin 54-1255 hypothetical protein (Pc12g15860) mRNA, complete cds	GO:0043231//intracellular membrane-bounded organelle	GO:0046914//transition metal ion binding;GO:0003676//nucleic acid binding;GO:0001071	GO:0006351//transcription, DNA-dependent	gi|255934208|ref|XP_002558385.1|/0/Pc12g15860 [Penicillium chrysogenum Wisconsin 54-1255]
8305124	4263	25	3.20724	64	12.1893	50	11.7058	1.92621	Up	1.18e-08	5.68e-08	1.86782	Up	1.05e-07	4.91e-07	Penicillium chrysogenum Wisconsin 54-1255 hypothetical protein (Pc18g03610) mRNA, complete cds	GO:0031224//intrinsic to membrane	GO:0015405//P-P-bond-hydrolysis-driven transmembrane transporter activity;GO:0016491//oxidoreductase activity;GO:0017111//nucleoside-triphosphatase activity;GO:0032559//adenyl ribonucleotide binding	GO:0006810//transport	gi|255942861|ref|XP_002562199.1|/0/Pc18g03610 [Penicillium chrysogenum Wisconsin 54-1255]
8314201	738	27	20.0085	14	15.4023	41	55.4465	-	-	-	-	1.47048	Up	2.89e-05	9.73e-05	Penicillium chrysogenum Wisconsin 54-1255 hypothetical protein (Pc18g01380) mRNA, complete cds	GO:0044464//cell part	GO:0004518//nuclease activity;GO:0005488//binding	-	gi|255942429|ref|XP_002561983.1|/2.39565e-126/Pc18g01380 [Penicillium chrysogenum Wisconsin 54-1255]
8307224	4107	93	12.3841	120	23.723	128	31.1051	-	-	-	-	1.32866	Up	9.5e-12	6.37e-11	Penicillium chrysogenum Wisconsin 54-1255 hypothetical protein (Pc20g11750) mRNA, complete cds	-	-	-	gi|255945787|ref|XP_002563661.1|/0/Pc20g11750 [Penicillium chrysogenum Wisconsin 54-1255]
8309668	3429	50	7.97461	5	1.1839	1	0.291058	-2.75186	Down	3.68e-07	1.54e-06	-4.77604	Down	8e-09	4.18e-08	Penicillium chrysogenum Wisconsin 54-1255 hypothetical protein (Pc13g14140) mRNA, complete cds	-	-	-	gi|255937591|ref|XP_002559822.1|/6.87311e-139/Pc13g14140 [Penicillium chrysogenum Wisconsin 54-1255]
8304760	1323	17	7.02742	49	30.0711	90	67.8937	2.09731	Up	4.4e-07	1.83e-06	3.27221	Up	1.48e-06	6.07e-06	Penicillium chrysogenum Wisconsin 54-1255 hypothetical protein (Pc16g13110) mRNA, complete cds	-	GO:0048037//cofactor binding;GO:0016769//transferase activity, transferring nitrogenous groups	GO:0008152//metabolic process	gi|255941682|ref|XP_002561610.1|/0/Pc16g13110 [Penicillium chrysogenum Wisconsin 54-1255]
8308381	2349	5	1.16411	36	12.4432	31	13.1712	3.41806	Up	6.44e-05	0.000206252	3.50009	Up	9.03e-05	0.000280816	Penicillium chrysogenum Wisconsin 54-1255 hypothetical protein (Pc22g22190) mRNA, complete cds	-	-	-	gi|255950694|ref|XP_002566114.1|/0/hypothetical protein [Penicillium chrysogenum Wisconsin 54-1255]
8306122	1539	129	45.8414	151	79.6622	276	178.985	-	-	-	-	1.96512	Up	0	0	Penicillium chrysogenum Wisconsin 54-1255 hypothetical protein (Pc22g03630) mRNA, complete cds	-	GO:0016620//oxidoreductase activity, acting on the aldehyde or oxo group of donors, NAD or NADP as acceptor	GO:0044237//cellular metabolic process	gi|255947274|ref|XP_002564404.1|/0/Pc22g03630 [Penicillium chrysogenum Wisconsin 54-1255]
8308806	1548	103	36.3892	17	8.91644	20	12.8945	-2.02897	Down	6.07e-10	3.28e-09	-1.49675	Down	3.19e-06	1.23e-05	Penicillium chrysogenum Wisconsin 54-1255 hypothetical protein (Pc20g11520) mRNA, complete cds	-	GO:0016620//oxidoreductase activity, acting on the aldehyde or oxo group of donors, NAD or NADP as acceptor	GO:0009081//branched chain family amino acid metabolic process	gi|255945741|ref|XP_002563638.1|/0/Pc20g11520 [Penicillium chrysogenum Wisconsin 54-1255]
8307951	783	10155	7092.92	1459	1512.89	969	1235.12	-2.22907	Down	0	0	-2.52173	Down	0	0	Penicillium chrysogenum Wisconsin 54-1255 hypothetical protein (Pc21g13620) mRNA, complete cds	GO:0033279	GO:0003676//nucleic acid binding;GO:0005198//structural molecule activity	GO:0010467//gene expression	gi|255955253|ref|XP_002568379.1|/3.00417e-117/Pc21g13620 [Penicillium chrysogenum Wisconsin 54-1255]
8311855	1428	93	35.6173	202	114.852	170	118.814	1.68912	Up	2.44e-14	2.17e-13	1.73805	Up	3.57e-14	3.74e-13	Penicillium chrysogenum Wisconsin 54-1255 hypothetical protein (Pc12g04620) mRNA, complete cds	GO:0016020//membrane	GO:0004175//endopeptidase activity	GO:0019538//protein metabolic process	gi|255931549|ref|XP_002557331.1|/0/Pc12g04620 [Penicillium chrysogenum Wisconsin 54-1255]
8308386	2229	1158	284.122	308	112.19	362	162.086	-1.34057	Down	2.43e-55	4.38e-54	-	-	-	-	Penicillium chrysogenum Wisconsin 54-1255 hypothetical protein (Pc22g22240) mRNA, complete cds	GO:0044424//intracellular part	GO:0008135//translation factor activity, nucleic acid binding	GO:0006412//translation	gi|255950704|ref|XP_002566119.1|/0/Pc22g22240 [Penicillium chrysogenum Wisconsin 54-1255]
8312297	2739	428	85.4591	78	23.1215	133	48.4625	-1.886	Down	7.65e-34	1.13e-32	-	-	-	-	Penicillium chrysogenum Wisconsin 54-1255 hypothetical protein (Pc20g01600) mRNA, complete cds	-	GO:0016462//pyrophosphatase activity;GO:0032559//adenyl ribonucleotide binding	-	gi|255943903|ref|XP_002562719.1|/0/Pc20g01600 [Penicillium chrysogenum Wisconsin 54-1255]
8310967	4545	208	25.0286	765	136.66	380	83.4442	2.44894	Up	2.41e-13	1.85e-12	1.73724	Up	2.07e-13	1.83e-12	Penicillium chrysogenum Wisconsin 54-1255 hypothetical protein (Pc22g24380) mRNA, complete cds	GO:0031224//intrinsic to membrane	GO:0042625//ATPase activity, coupled to transmembrane movement of ions;GO:0046872//metal ion binding;GO:0005548//phospholipid transporter activity;GO:0032559//adenyl ribonucleotide binding	GO:0009206;GO:0006869//lipid transport	gi|255951118|ref|XP_002566326.1|/0/Pc22g24380 [Penicillium chrysogenum Wisconsin 54-1255]
8308480	1056	122	63.1833	142	109.179	166	156.888	-	-	-	-	1.31212	Up	7.86e-14	7.66e-13	Penicillium chrysogenum Wisconsin 54-1255 hypothetical protein (Pc20g12370) mRNA, complete cds	-	-	-	gi|255945909|ref|XP_002563722.1|/0/Pc20g12370 [Penicillium chrysogenum Wisconsin 54-1255]
8309452	1905	18	5.16754	0	0.001	2	1.04781	-12.3353	Down	0.000112647	0.000344619	-	-	-	-	Penicillium chrysogenum Wisconsin 54-1255 hypothetical protein (Pc15g00420) mRNA, complete cds	-	-	-	gi|255938999|ref|XP_002560269.1|/0/Pc15g00420 [Penicillium chrysogenum Wisconsin 54-1255]
8312036	1737	455	143.258	33	15.4251	23	13.2152	-3.21526	Down	4.49e-64	8.48e-63	-3.43834	Down	2.75e-58	5.38e-57	Penicillium chrysogenum Wisconsin 54-1255 hypothetical protein (Pc12g03160) mRNA, complete cds	-	GO:0003824//catalytic activity	GO:0044238//primary metabolic process	gi|255931291|ref|XP_002557202.1|/0/Pc12g03160 [Penicillium chrysogenum Wisconsin 54-1255]
8315809	1965	81	22.5439	7	2.89234	3	1.52372	-2.96243	Down	1.23e-11	7.67e-11	-3.88707	Down	2.58e-12	1.83e-11	Penicillium chrysogenum Wisconsin 54-1255 hypothetical protein (Pc18g00220) mRNA, complete cds	-	-	-	gi|255942201|ref|XP_002561869.1|/0/Pc18g00220 [Penicillium chrysogenum Wisconsin 54-1255]
8313541	1755	93	28.9809	162	74.9465	92	52.3187	1.37076	Up	9.5e-14	7.97e-13	-	-	-	-	Penicillium chrysogenum Wisconsin 54-1255 hypothetical protein (Pc22g18830) mRNA, complete cds	-	-	-	gi|255950038|ref|XP_002565786.1|/0/Pc22g18830 [Penicillium chrysogenum Wisconsin 54-1255]
8313011	3561	253	38.8557	640	145.922	304	85.2017	1.909	Up	1.09e-13	9.03e-13	1.13275	Up	1.3e-13	1.21e-12	Penicillium chrysogenum Wisconsin 54-1255 hypothetical protein (Pc12g06250) mRNA, complete cds	-	GO:0005488//binding	GO:0044260	gi|255931823|ref|XP_002557468.1|/0/Pc12g06250 [Penicillium chrysogenum Wisconsin 54-1255]
8308568	612	2061	1841.76	423	561.181	431	702.866	-1.71455	Down	6.49e-138	1.5e-136	-1.38976	Down	4.62e-89	1e-87	Penicillium chrysogenum Wisconsin 54-1255 hypothetical protein (Pc20g13270) mRNA, complete cds	-	-	-	gi|255946079|ref|XP_002563807.1|/4.42066e-76/Pc20g13270 [Penicillium chrysogenum Wisconsin 54-1255]
8317301	1416	117	45.1886	117	67.0867	181	127.574	-	-	-	-	1.4973	Up	1.62e-13	1.47e-12	Penicillium chrysogenum Wisconsin 54-1255 hypothetical protein (Pc21g09080) mRNA, complete cds	-	-	-	gi|255954389|ref|XP_002567947.1|/0/Pc21g09080 [Penicillium chrysogenum Wisconsin 54-1255]
8317277	3393	97	15.6349	119	28.4759	128	37.6507	-	-	-	-	1.26791	Up	5.18e-11	3.3e-10	Penicillium chrysogenum Wisconsin 54-1255 hypothetical protein (Pc21g08840) mRNA, complete cds	GO:0044424//intracellular part	GO:0003690//double-stranded DNA binding;GO:0032559//adenyl ribonucleotide binding	GO:0006281//DNA repair	gi|255954341|ref|XP_002567923.1|/0/Pc21g08840 [Penicillium chrysogenum Wisconsin 54-1255]
8307333	1362	20	8.03081	4	2.3845	0	0.001	-	-	-	-	-12.9713	Down	0.00020701	0.000602196	Penicillium chrysogenum Wisconsin 54-1255 hypothetical protein (Pc22g11390) mRNA, complete cds	-	-	GO:0006810//transport	gi|255948638|ref|XP_002565086.1|/1.11703e-178/Pc22g11390 [Penicillium chrysogenum Wisconsin 54-1255]
8306535	459	419	499.238	624	1103.79	581	1263.31	1.14466	Up	0	0	1.33941	Up	0	0	Penicillium chrysogenum Wisconsin 54-1255 hypothetical protein (Pc22g00410) mRNA, complete cds	GO:0043231//intracellular membrane-bounded organelle	GO:0019787//small conjugating protein ligase activity;GO:0032559//adenyl ribonucleotide binding	GO:0006259//DNA metabolic process;GO:0048646//anatomical structure formation involved in morphogenesis;GO:0010468//regulation of gene expression;GO:0033554//cellular response to stress;GO:0006325//chromatin organization;GO:0006464//protein modification process	gi|255946638|ref|XP_002564086.1|/1.40468e-84/Pc22g00410 [Penicillium chrysogenum Wisconsin 54-1255]
8315719	1059	15	7.74644	14	10.7336	26	24.5033	-	-	-	-	1.66137	Up	0.00026379	0.000756205	Penicillium chrysogenum Wisconsin 54-1255 hypothetical protein (Pc06g00420) mRNA, complete cds	-	-	-	gi|255930195|ref|XP_002556657.1|/8.34203e-157/Pc06g00420 [Penicillium chrysogenum Wisconsin 54-1255]
8317179	885	3	1.85389	74	67.8894	27	30.4486	5.19456	Up	0.000120032	0.000365369	4.03775	Up	0.000143898	0.000434016	Penicillium chrysogenum Wisconsin 54-1255 hypothetical protein (Pc21g18520) mRNA, complete cds	-	GO:0003824//catalytic activity	GO:0008152//metabolic process	gi|255956183|ref|XP_002568844.1|/1.1042e-153/Pc21g18520 [Penicillium chrysogenum Wisconsin 54-1255]
8304540	1515	13	4.69286	26	13.934	31	20.4219	-	-	-	-	2.12158	Up	8.86e-06	3.25e-05	Penicillium chrysogenum Wisconsin 54-1255 hypothetical protein (Pc16g04470) mRNA, complete cds	GO:0043231//intracellular membrane-bounded organelle	GO:0046914//transition metal ion binding;GO:0001071	GO:0006351//transcription, DNA-dependent	gi|255940058|ref|XP_002560798.1|/0/Pc16g04470 [Penicillium chrysogenum Wisconsin 54-1255]
8316094	1107	2	0.988073	52	38.139	166	149.66	5.27051	Up	0.000155205	0.000463322	7.24286	Up	0.000171273	0.000507758	Penicillium chrysogenum Wisconsin 54-1255 hypothetical protein (Pc18g06290) mRNA, complete cds	-	GO:0000166//nucleotide binding;GO:0003824//catalytic activity	-	gi|255943375|ref|XP_002562456.1|/0/Pc18g06290 [Penicillium chrysogenum Wisconsin 54-1255]
8310209	2226	126	30.9565	37	13.4955	30	13.4506	-1.19776	Down	2.56e-06	9.78e-06	-1.20257	Down	1.18e-05	4.22e-05	Penicillium chrysogenum Wisconsin 54-1255 hypothetical protein (Pc21g23370) mRNA, complete cds	-	GO:0046914//transition metal ion binding	-	gi|255957103|ref|XP_002569304.1|/0/Pc21g23370 [Penicillium chrysogenum Wisconsin 54-1255]
8314256	2598	199	41.891	51	15.9384	27	10.3722	-1.39413	Down	2.73e-11	1.67e-10	-2.01392	Down	1.47e-15	1.74e-14	Penicillium chrysogenum Wisconsin 54-1255 hypothetical protein (Pc18g01940) mRNA, complete cds	-	GO:0015926//glucosidase activity	GO:0009251//glucan catabolic process	gi|255942539|ref|XP_002562038.1|/0/Pc18g01940 [Penicillium chrysogenum Wisconsin 54-1255]
8309962	777	136	95.7248	153	159.876	159	204.231	-	-	-	-	1.09324	Up	8.88e-11	5.56e-10	Penicillium chrysogenum Wisconsin 54-1255 hypothetical protein (Pc20g03570) mRNA, complete cds	-	-	-	gi|255944281|ref|XP_002562908.1|/3.082e-90/Pc20g03570 [Penicillium chrysogenum Wisconsin 54-1255]
8311257	432	3	3.79791	22	41.3478	15	34.6541	3.44454	Up	0.000121012	0.000367583	3.18975	Up	0.000178931	0.000526608	Penicillium chrysogenum Wisconsin 54-1255 hypothetical protein (Pc22g13460) mRNA, complete cds	-	-	-	gi|255949010|ref|XP_002565272.1|/6.59782e-82/Pc22g13460 [Penicillium chrysogenum Wisconsin 54-1255]
8308228	909	42	25.2692	3	2.67961	11	12.0775	-3.23729	Down	5.3e-07	2.18e-06	-	-	-	-	Penicillium chrysogenum Wisconsin 54-1255 hypothetical protein (Pc12g15730) mRNA, complete cds	-	GO:0043169//cation binding	-	gi|255934182|ref|XP_002558372.1|/7.51286e-153/Pc12g15730 [Penicillium chrysogenum Wisconsin 54-1255]
8314631	1017	58	31.1899	3	2.39505	2	1.96271	-3.70295	Down	3.39e-10	1.89e-09	-3.99016	Down	3.1e-09	1.69e-08	Penicillium chrysogenum Wisconsin 54-1255 hypothetical protein (Pc18g00840) mRNA, complete cds	-	-	-	gi|255942323|ref|XP_002561930.1|/9.57102e-179/Pc18g00840 [Penicillium chrysogenum Wisconsin 54-1255]
8308244	801	65	44.38	132	133.8	154	191.882	1.59209	Up	4.46e-14	3.91e-13	2.11224	Up	1e-13	9.53e-13	Penicillium chrysogenum Wisconsin 54-1255 hypothetical protein (Pc12g14240) mRNA, complete cds	-	GO:0032561//guanyl ribonucleotide binding	GO:0006810//transport;GO:0035556//intracellular signal transduction	gi|255933700|ref|XP_002558229.1|/1.69155e-139/Pc12g14240 [Penicillium chrysogenum Wisconsin 54-1255]
8313619	291	62	116.521	63	175.777	68	233.218	-	-	-	-	1.00109	Up	7.79e-05	0.000245698	Penicillium chrysogenum Wisconsin 54-1255 hypothetical protein (Pc21g06330) mRNA, complete cds	GO:0030529//ribonucleoprotein complex	GO:0003676//nucleic acid binding;GO:0005198//structural molecule activity	GO:0010467//gene expression	gi|255953851|ref|XP_002567678.1|/1.94073e-33/Pc21g06330 [Penicillium chrysogenum Wisconsin 54-1255]
8305502	1644	28	9.31457	1	0.493869	1	0.607078	-4.23729	Down	8.28e-06	2.97e-05	-3.93953	Down	7.07e-05	0.000224439	Penicillium chrysogenum Wisconsin 54-1255 hypothetical protein (Pc13g06300) mRNA, complete cds	-	GO:0016879//ligase activity, forming carbon-nitrogen bonds	-	gi|255936075|ref|XP_002559064.1|/0/Pc13g06300 [Penicillium chrysogenum Wisconsin 54-1255]
8310292	840	5	3.25535	5	4.83286	17	20.1984	-	-	-	-	2.63335	Up	0.000157291	0.000469553	Penicillium chrysogenum Wisconsin 54-1255 hypothetical protein (Pc14g00560) mRNA, complete cds	-	-	-	gi|255938560|ref|XP_002560050.1|/1.19724e-154/Pc14g00560 [Penicillium chrysogenum Wisconsin 54-1255]
8315825	3831	71	10.1357	17	3.60289	17	4.42877	-1.49222	Down	3.43e-05	0.000114286	-	-	-	-	Penicillium chrysogenum Wisconsin 54-1255 hypothetical protein (Pc18g00380) mRNA, complete cds	-	GO:0016597//amino acid binding;GO:0016620//oxidoreductase activity, acting on the aldehyde or oxo group of donors, NAD or NADP as acceptor;GO:0022892	GO:0008152//metabolic process	gi|255942233|ref|XP_002561885.1|/0/Pc18g00380 [Penicillium chrysogenum Wisconsin 54-1255]
8313686	3096	219	38.6856	47	12.3257	38	12.2498	-1.65013	Down	2.8e-15	2.65e-14	-1.65904	Down	1.79e-13	1.6e-12	Penicillium chrysogenum Wisconsin 54-1255 hypothetical protein (Pc22g05390) mRNA, complete cds	-	GO:0003676//nucleic acid binding;GO:0004518//nuclease activity	-	gi|255947612|ref|XP_002564573.1|/0/Pc22g05390 [Penicillium chrysogenum Wisconsin 54-1255]
8315467	2067	103	27.2523	214	84.0595	95	45.8701	1.62503	Up	0	0	-	-	-	-	Penicillium chrysogenum Wisconsin 54-1255 hypothetical protein (Pc16g04240) mRNA, complete cds	-	-	-	gi|255940020|ref|XP_002560779.1|/0/Pc16g04240 [Penicillium chrysogenum Wisconsin 54-1255]
8313714	1350	5022	2034.46	2096	1260.58	1297	958.855	-	-	-	-	-1.08526	Down	4.44e-147	1.08e-145	Penicillium chrysogenum Wisconsin 54-1255 hypothetical protein (Pc22g05670) mRNA, complete cds	GO:0043231//intracellular membrane-bounded organelle	GO:0001071;GO:0003677//DNA binding;GO:0005515//protein binding	GO:0006351//transcription, DNA-dependent	gi|255947666|ref|XP_002564600.1|/0/Pc22g05670 [Penicillium chrysogenum Wisconsin 54-1255]
8315218	783	162	113.151	90	93.3242	149	189.92	-	-	-	-	-	-	-	-	Penicillium chrysogenum Wisconsin 54-1255 hypothetical protein (Pc22g06390) mRNA, complete cds	-	GO:0046872//metal ion binding	-	gi|255947804|ref|XP_002564669.1|/4.47874e-121/Pc22g06390 [Penicillium chrysogenum Wisconsin 54-1255]
8312926	1881	153	44.4846	39	16.8341	31	16.4482	-1.40192	Down	4.78e-09	2.39e-08	-1.43537	Down	3.15e-08	1.57e-07	Penicillium chrysogenum Wisconsin 54-1255 hypothetical protein (Pc21g02550) mRNA, complete cds	-	GO:0032559//adenyl ribonucleotide binding;GO:0016772//transferase activity, transferring phosphorus-containing groups	GO:0006007//glucose catabolic process	gi|255953133|ref|XP_002567319.1|/0/Pc21g02550 [Penicillium chrysogenum Wisconsin 54-1255]
8310722	1554	79	27.8024	5	2.61236	1	0.642237	-3.41179	Down	9.76e-13	6.73e-12	-5.43596	Down	3.86e-14	3.99e-13	Penicillium chrysogenum Wisconsin 54-1255 hypothetical protein (Pc20g06240) mRNA, complete cds	GO:0031224//intrinsic to membrane	GO:0005275//amine transmembrane transporter activity	GO:0015837//amine transport	gi|255944771|ref|XP_002563153.1|/0/Pc20g06240 [Penicillium chrysogenum Wisconsin 54-1255]
8308230	354	162	250.276	165	378.438	375	1057.24	-	-	-	-	2.07872	Up	0	0	Penicillium chrysogenum Wisconsin 54-1255 hypothetical protein (Pc12g15750) mRNA, complete cds	GO:0043231//intracellular membrane-bounded organelle	GO:0015002//heme-copper terminal oxidase activity	-	gi|255934186|ref|XP_002558374.1|/2.16824e-64/Pc12g15750 [Penicillium chrysogenum Wisconsin 54-1255]
8305192	636	26	22.3575	12	15.3193	44	69.0466	-	-	-	-	1.62681	Up	3.03e-06	1.18e-05	Penicillium chrysogenum Wisconsin 54-1255 hypothetical protein (Pc22g16380) mRNA, complete cds	-	-	-	gi|255949574|ref|XP_002565554.1|/2.58206e-93/Pc22g16380 [Penicillium chrysogenum Wisconsin 54-1255]
8313767	777	32	22.5235	134	140.022	100	128.447	2.63616	Up	3.7e-10	2.05e-09	2.51168	Up	4.12e-09	2.22e-08	Penicillium chrysogenum Wisconsin 54-1255 hypothetical protein (Pc12g13890) mRNA, complete cds	-	GO:0003677//DNA binding	GO:0006350//transcription	gi|255933632|ref|XP_002558195.1|/3.75876e-96/Pc12g13890 [Penicillium chrysogenum Wisconsin 54-1255]
8309651	1197	243	111.024	117	79.3607	237	197.606	-	-	-	-	-	-	-	-	Penicillium chrysogenum Wisconsin 54-1255 hypothetical protein (Pc13g13970) mRNA, complete cds	-	GO:0003824//catalytic activity	-	gi|255937557|ref|XP_002559805.1|/0/Pc13g13970 [Penicillium chrysogenum Wisconsin 54-1255]
8304285	4479	5	0.610514	27	4.89437	15	3.34239	3.00303	Up	6.48e-05	0.000207186	-	-	-	-	Penicillium chrysogenum Wisconsin 54-1255 hypothetical protein (Pc12g09900) mRNA, complete cds	GO:0031224//intrinsic to membrane	GO:0015405//P-P-bond-hydrolysis-driven transmembrane transporter activity;GO:0017111//nucleoside-triphosphatase activity;GO:0032559//adenyl ribonucleotide binding	GO:0051234//establishment of localization	gi|255932517|ref|XP_002557815.1|/0/Pc12g09900 [Penicillium chrysogenum Wisconsin 54-1255]
8311113	1746	27	8.45719	2	0.930035	1	0.571613	-3.18482	Down	8.53e-05	0.000267158	-3.88707	Down	0.00010603	0.000326696	Penicillium chrysogenum Wisconsin 54-1255 general amino acid permease Gap1-Penicillium chrysogenum (Gap1) mRNA, complete cds	GO:0031224//intrinsic to membrane	GO:0005275//amine transmembrane transporter activity	GO:0015837//amine transport	gi|255953477|ref|XP_002567491.1|/0/general amino acid permease Gap1-Penicillium chrysogenum [Penicillium chrysogenum Wisconsin 54-1255]
8313246	1716	47	14.9792	48	22.7111	70	40.7125	-	-	-	-	1.44251	Up	7.54e-08	3.59e-07	Penicillium chrysogenum Wisconsin 54-1255 hypothetical protein (Pc21g04110) mRNA, complete cds	GO:0043234//protein complex;GO:0044424//intracellular part	GO:0016859//cis-trans isomerase activity;GO:0019787//small conjugating protein ligase activity	GO:0032446//protein modification by small protein conjugation	gi|255953409|ref|XP_002567457.1|/0/Pc21g04110 [Penicillium chrysogenum Wisconsin 54-1255]
8316407	1416	4287	1655.76	8147	4671.41	5515	3887.13	1.49637	Up	0	0	1.23121	Up	0	0	Penicillium chrysogenum Wisconsin 54-1255 hypothetical protein (Pc12g05400) mRNA, complete cds	GO:0031980//mitochondrial lumen	GO:0016747//transferase activity, transferring acyl groups other than amino-acyl groups;GO:0046912//transferase activity, transferring acyl groups, acyl groups converted into alkyl on transfer	GO:0009060//aerobic respiration;GO:0005975//carbohydrate metabolic process	gi|255931657|ref|XP_002557385.1|/0/Pc12g05400 [Penicillium chrysogenum Wisconsin 54-1255]
8313589	957	19	10.858	20	16.968	38	39.6295	-	-	-	-	1.86782	Up	2.31e-06	9.19e-06	Penicillium chrysogenum Wisconsin 54-1255 hypothetical protein (Pc21g06030) mRNA, complete cds	GO:0043234//protein complex	GO:0005488//binding;GO:0004549//tRNA-specific ribonuclease activity	GO:0006388//tRNA splicing, via endonucleolytic cleavage and ligation	gi|255953791|ref|XP_002567648.1|/2.81595e-129/Pc21g06030 [Penicillium chrysogenum Wisconsin 54-1255]
8310079	2679	77	15.719	40	12.1227	73	27.1955	-	-	-	-	-	-	-	-	Penicillium chrysogenum Wisconsin 54-1255 hypothetical protein (Pc21g17100) mRNA, complete cds	GO:0043231//intracellular membrane-bounded organelle	GO:0046914//transition metal ion binding;GO:0003676//nucleic acid binding	GO:0010467//gene expression	gi|255955911|ref|XP_002568708.1|/0/Pc21g17100 [Penicillium chrysogenum Wisconsin 54-1255]
8313654	1113	157	77.1456	49	35.7449	49	43.9387	-1.10984	Down	7.37e-07	2.99e-06	-	-	-	-	Penicillium chrysogenum Wisconsin 54-1255 hypothetical protein (Pc22g05070) mRNA, complete cds	-	GO:0046914//transition metal ion binding;GO:0016798//hydrolase activity, acting on glycosyl bonds;GO:0003677//DNA binding;GO:0016835//carbon-oxygen lyase activity	GO:0006281//DNA repair	gi|255947552|ref|XP_002564543.1|/0/Pc22g05070 [Penicillium chrysogenum Wisconsin 54-1255]
8306023	2148	791	201.395	220	83.1576	201	93.3917	-1.27611	Down	1.11e-35	1.67e-34	-1.10866	Down	2.29e-25	3.39e-24	Penicillium chrysogenum Wisconsin 54-1255 hypothetical protein (Pc16g04800) mRNA, complete cds	-	GO:0017111//nucleoside-triphosphatase activity;GO:0032559//adenyl ribonucleotide binding;GO:0008135//translation factor activity, nucleic acid binding	-	gi|255940124|ref|XP_002560831.1|/0/Pc16g04800 [Penicillium chrysogenum Wisconsin 54-1255]
8315181	1131	26	12.5724	26	18.6648	46	40.5921	-	-	-	-	1.69094	Up	9.38e-07	3.95e-06	Penicillium chrysogenum Wisconsin 54-1255 hypothetical protein (Pc22g06010) mRNA, complete cds	-	-	-	gi|255947732|ref|XP_002564633.1|/0/Pc22g06010 [Penicillium chrysogenum Wisconsin 54-1255]
8305412	1017	31	16.6705	3	2.39505	4	3.92542	-2.79917	Down	6.82e-05	0.000217005	-	-	-	-	Penicillium chrysogenum Wisconsin 54-1255 hypothetical protein (Pc21g02030) mRNA, complete cds	-	-	-	gi|255953031|ref|XP_002567268.1|/1.71312e-127/Pc21g02030 [Penicillium chrysogenum Wisconsin 54-1255]
8312231	1200	108	49.2209	268	181.329	211	175.488	1.88127	Up	0	0	1.83403	Up	0	0	Penicillium chrysogenum Wisconsin 54-1255 hypothetical protein (Pc13g09520) mRNA, complete cds	-	GO:0004553//hydrolase activity, hydrolyzing O-glycosyl compounds;GO:0043167//ion binding	GO:0006026	gi|255936697|ref|XP_002559375.1|/0/Pc13g09520 [Penicillium chrysogenum Wisconsin 54-1255]
8307468	219	155	387.074	475	1761.02	234	1066.4	2.18573	Up	2.54e-13	1.94e-12	1.46206	Up	1.99e-13	1.76e-12	Penicillium chrysogenum Wisconsin 54-1255 hypothetical protein (Pc13g11890) mRNA, complete cds	-	GO:0046914//transition metal ion binding	-	gi|255937159|ref|XP_002559606.1|/1.72272e-37/Pc13g11890 [Penicillium chrysogenum Wisconsin 54-1255]
8309884	3579	1994	304.698	287	65.1079	303	84.4943	-2.22648	Down	1.17e-186	2.86e-185	-1.85046	Down	5.23e-128	1.24e-126	Penicillium chrysogenum Wisconsin 54-1255 hypothetical protein (Pc13g07230) mRNA, complete cds	GO:0044424//intracellular part	GO:0043169//cation binding;GO:0019842//vitamin binding;GO:0016885;GO:0032559//adenyl ribonucleotide binding	GO:0006006//glucose metabolic process	gi|255936255|ref|XP_002559154.1|/0/Pc13g07230 [Penicillium chrysogenum Wisconsin 54-1255]
8305788	495	64	70.7101	9	14.7622	27	54.4384	-2.26001	Down	2.21e-07	9.41e-07	-	-	-	-	Penicillium chrysogenum Wisconsin 54-1255 hypothetical protein (Pc21g01670) mRNA, complete cds	-	-	-	gi|255952961|ref|XP_002567233.1|/6.47837e-101/Pc21g01670 [Penicillium chrysogenum Wisconsin 54-1255]
8305008	2751	271	53.8748	44	12.986	58	21.0419	-2.05265	Down	2.47e-24	3.11e-23	-1.35635	Down	1.33e-12	9.83e-12	Penicillium chrysogenum Wisconsin 54-1255 hypothetical protein (Pc21g21800) mRNA, complete cds	-	-	-	gi|255956797|ref|XP_002569151.1|/0/Pc21g21800 [Penicillium chrysogenum Wisconsin 54-1255]
8308075	1494	369	135.077	50	27.1727	44	29.3933	-2.31355	Down	1.76e-37	2.67e-36	-2.20023	Down	1.11e-30	1.77e-29	Penicillium chrysogenum Wisconsin 54-1255 hypothetical protein (Pc21g01250) mRNA, complete cds	-	GO:0016831//carboxy-lyase activity	GO:0006596//polyamine biosynthetic process	gi|255952887|ref|XP_002567196.1|/0/Pc21g01250 [Penicillium chrysogenum Wisconsin 54-1255]
8309796	3036	2	0.360276	22	5.88349	8	2.62987	4.0295	Up	0.000155389	0.000463301	-	-	-	-	Penicillium chrysogenum Wisconsin 54-1255 hypothetical protein (Pc21g15770) mRNA, complete cds	GO:0031224//intrinsic to membrane	GO:0015662//ATPase activity, coupled to transmembrane movement of ions, phosphorylative mechanism;GO:0032559//adenyl ribonucleotide binding	GO:0009206;GO:0006811//ion transport	gi|255955667|ref|XP_002568586.1|/0/Pc21g15770 [Penicillium chrysogenum Wisconsin 54-1255]
8312980	735	15	11.1612	153	169.012	542	735.967	3.92056	Up	1.03e-06	4.14e-06	6.04308	Up	3.13e-06	1.22e-05	Penicillium chrysogenum Wisconsin 54-1255 hypothetical protein (Pc21g03090) mRNA, complete cds	-	GO:0016491//oxidoreductase activity	GO:0008152//metabolic process	gi|255953241|ref|XP_002567373.1|/9.79988e-120/Pc21g03090 [Penicillium chrysogenum Wisconsin 54-1255]
8303940	3555	202	31.0755	290	66.2327	193	54.1832	1.09176	Up	0	0	-	-	-	-	Penicillium chrysogenum Wisconsin 54-1255 hypothetical protein (Pc13g10090) mRNA, complete cds	-	-	-	gi|255936809|ref|XP_002559431.1|/0/Pc13g10090 [Penicillium chrysogenum Wisconsin 54-1255]
8314337	1317	784	325.564	1025	631.905	265	200.82	-	-	-	-	-	-	-	-	Penicillium chrysogenum Wisconsin 54-1255 enolase BAC82549-Penicillium chrysogenum (Pc14g01740) mRNA, complete cds	GO:0043234//protein complex;GO:0044424//intracellular part	GO:0046872//metal ion binding;GO:0016836//hydro-lyase activity	GO:0006007//glucose catabolic process	gi|255938796|ref|XP_002560168.1|/0/enolase BAC82549-Penicillium chrysogenum [Penicillium chrysogenum Wisconsin 54-1255]
8309544	2007	16	4.35993	0	0.001	1	0.497278	-12.0901	Down	0.00031551	0.000892779	-	-	-	-	Penicillium chrysogenum Wisconsin 54-1255 hypothetical protein (Pc22g12090) mRNA, complete cds	-	-	-	gi|255948776|ref|XP_002565155.1|/0/Pc22g12090 [Penicillium chrysogenum Wisconsin 54-1255]
8307878	1074	107	54.4862	145	109.617	239	222.096	1.00851	Up	3.2e-08	1.48e-07	2.02722	Up	0	0	Penicillium chrysogenum Wisconsin 54-1255 hypothetical protein (Pc21g12060) mRNA, complete cds	-	GO:0005515//protein binding	GO:0044267//cellular protein metabolic process	gi|255954969|ref|XP_002568237.1|/0/Pc21g12060 [Penicillium chrysogenum Wisconsin 54-1255]
8310942	1212	5	2.25618	19	12.7281	25	20.5866	2.49607	Up	0.000183453	0.000538152	3.18975	Up	9.04e-05	0.000280703	Penicillium chrysogenum Wisconsin 54-1255 hypothetical protein (Pc22g24130) mRNA, complete cds	-	GO:0000166//nucleotide binding;GO:0016703	GO:0008152//metabolic process	gi|255951072|ref|XP_002566303.1|/0/Pc22g24130 [Penicillium chrysogenum Wisconsin 54-1255]
8313302	1842	35	10.3917	1	0.440782	5	2.70911	-4.55922	Down	2.75e-07	1.16e-06	-	-	-	-	Penicillium chrysogenum Wisconsin 54-1255 hypothetical protein (Pc06g01870) mRNA, complete cds	-	-	-	gi|255930465|ref|XP_002556792.1|/0/Pc06g01870 [Penicillium chrysogenum Wisconsin 54-1255]
8303867	3942	105	14.5673	24	4.9432	21	5.31679	-1.55922	Down	1.73e-07	7.43e-07	-1.45411	Down	4.09e-06	1.57e-05	Penicillium chrysogenum Wisconsin 54-1255 hypothetical protein (Pc20g05020) mRNA, complete cds	-	-	-	gi|255944549|ref|XP_002563042.1|/0/Pc20g05020 [Penicillium chrysogenum Wisconsin 54-1255]
8313062	1410	2	0.775742	18	10.3649	29	20.527	3.73999	Up	0.000160163	0.000475004	4.7258	Up	0.000171273	0.000507139	Penicillium chrysogenum Wisconsin 54-1255 hypothetical protein (Pc12g06760) mRNA, complete cds	-	GO:0016798//hydrolase activity, acting on glycosyl bonds;GO:0043167//ion binding	GO:0044238//primary metabolic process	gi|255931915|ref|XP_002557514.1|/0/Pc12g06760 [Penicillium chrysogenum Wisconsin 54-1255]
8303927	2505	296	64.6235	306	99.1808	330	131.478	-	-	-	-	1.02469	Up	2.27e-13	1.99e-12	Penicillium chrysogenum Wisconsin 54-1255 hypothetical protein (Pc13g09960) mRNA, complete cds	-	GO:0016462//pyrophosphatase activity;GO:0032559//adenyl ribonucleotide binding	-	gi|255936783|ref|XP_002559418.1|/0/Pc13g09960 [Penicillium chrysogenum Wisconsin 54-1255]
8317035	4737	302	34.8667	68	11.6552	50	10.5345	-1.58088	Down	2.04e-19	2.24e-18	-1.72673	Down	5.35e-19	6.88e-18	Penicillium chrysogenum Wisconsin 54-1255 hypothetical protein (Pc21g17940) mRNA, complete cds	-	GO:0004672//protein kinase activity;GO:0016876//ligase activity, forming aminoacyl-tRNA and related compounds;GO:0016491//oxidoreductase activity;GO:0005506//iron ion binding;GO:0032559//adenyl ribonucleotide binding	GO:0006413//translational initiation;GO:0006464//protein modification process	gi|255956073|ref|XP_002568789.1|/0/Pc21g17940 [Penicillium chrysogenum Wisconsin 54-1255]
8312400	2982	8448	1549.36	3541	964.122	1128	377.527	-	-	-	-	-2.03702	Down	0	0	Penicillium chrysogenum Wisconsin 54-1255 hypothetical protein (Pc15g01800) mRNA, complete cds	GO:0031224//intrinsic to membrane	GO:0015662//ATPase activity, coupled to transmembrane movement of ions, phosphorylative mechanism;GO:0032559//adenyl ribonucleotide binding	GO:0009206;GO:0006811//ion transport	gi|255939251|ref|XP_002560395.1|/0/Pc15g01800 [Penicillium chrysogenum Wisconsin 54-1255]
8307187	1500	166	60.5234	27	14.6146	87	57.8861	-2.05009	Down	2.02e-15	1.93e-14	-	-	-	-	Penicillium chrysogenum Wisconsin 54-1255 hypothetical protein (Pc20g02410) mRNA, complete cds	-	GO:0016620//oxidoreductase activity, acting on the aldehyde or oxo group of donors, NAD or NADP as acceptor	GO:0008152//metabolic process	gi|255944055|ref|XP_002562795.1|/0/Pc20g02410 [Penicillium chrysogenum Wisconsin 54-1255]
8314241	570	71	68.1224	961	1368.87	594	1040.06	4.32871	Up	0	0	3.93239	Up	0	0	Penicillium chrysogenum Wisconsin 54-1255 hypothetical protein (Pc18g01780) mRNA, complete cds	-	GO:0004601//peroxidase activity	GO:0008152//metabolic process;GO:0006950//response to stress	gi|255942507|ref|XP_002562022.1|/1.32203e-105/Pc18g01780 [Penicillium chrysogenum Wisconsin 54-1255]
8307338	699	67	52.4209	890	1033.78	875	1249.33	4.30164	Up	0	0	4.57487	Up	0	0	Penicillium chrysogenum Wisconsin 54-1255 hypothetical protein (Pc22g11440) mRNA, complete cds	GO:0030313	GO:0015036//disulfide oxidoreductase activity	-	gi|255948648|ref|XP_002565091.1|/1.07185e-117/Pc22g11440 [Penicillium chrysogenum Wisconsin 54-1255]
8306606	615	228	202.753	116	153.143	195	316.451	-	-	-	-	-	-	-	-	Penicillium chrysogenum Wisconsin 54-1255 hypothetical protein (Pc12g15970) mRNA, complete cds	-	-	-	gi|255934432|ref|XP_002558395.1|/1.17611e-84/Pc12g15970 [Penicillium chrysogenum Wisconsin 54-1255]
8315051	1191	5	2.29596	24	16.3611	20	16.7596	2.8331	Up	6.77e-05	0.000215458	2.86782	Up	9.6e-05	0.000296989	Penicillium chrysogenum Wisconsin 54-1255 hypothetical protein (Pc12g02230) mRNA, complete cds	GO:0016020//membrane	GO:0046914//transition metal ion binding	-	gi|255931117|ref|XP_002557115.1|/0/Pc12g02230 [Penicillium chrysogenum Wisconsin 54-1255]
8309269	1122	7	3.41202	29	20.9855	43	38.2492	2.62069	Up	3.18e-05	0.000106043	3.48673	Up	5.05e-05	0.000164529	Penicillium chrysogenum Wisconsin 54-1255 hypothetical protein (Pc22g23820) mRNA, complete cds	-	-	-	gi|255951012|ref|XP_002566273.1|/0/Pc22g23820 [Penicillium chrysogenum Wisconsin 54-1255]
8305251	1485	4	1.47313	23	12.5752	41	27.5552	3.09363	Up	9.16e-05	0.000283942	4.22537	Up	0.000116231	0.000356919	Penicillium chrysogenum Wisconsin 54-1255 hypothetical protein (Pc22g21090) mRNA, complete cds	-	GO:0016491//oxidoreductase activity	-	gi|255950478|ref|XP_002566006.1|/0/Pc22g21090 [Penicillium chrysogenum Wisconsin 54-1255]
8306885	1071	5	2.55321	15	11.3714	51	47.5256	-	-	-	-	4.21832	Up	9.03e-05	0.000281897	Penicillium chrysogenum Wisconsin 54-1255 hypothetical protein (Pc18g04090) mRNA, complete cds	-	GO:0003676//nucleic acid binding	GO:0010468//regulation of gene expression	gi|255942953|ref|XP_002562245.1|/0/Pc18g04090 [Penicillium chrysogenum Wisconsin 54-1255]
8305379	2307	286	67.7993	32	11.262	34	14.7088	-2.58981	Down	3.52e-33	5.13e-32	-2.20459	Down	3.74e-24	5.44e-23	Penicillium chrysogenum Wisconsin 54-1255 hypothetical protein (Pc21g23100) mRNA, complete cds	-	-	-	gi|255957049|ref|XP_002569277.1|/0/Pc21g23100 [Penicillium chrysogenum Wisconsin 54-1255]
8304886	408	44	58.9792	11	21.89	36	88.0621	-	-	-	-	-	-	-	-	Penicillium chrysogenum Wisconsin 54-1255 hypothetical protein (Pc18g05290) mRNA, complete cds	-	-	-	gi|255943175|ref|XP_002562356.1|/3.89455e-74/Pc18g05290 [Penicillium chrysogenum Wisconsin 54-1255]
8305224	1554	296	104.171	397	207.421	345	221.572	-	-	-	-	1.08882	Up	2.27e-13	1.99e-12	Penicillium chrysogenum Wisconsin 54-1255 hypothetical protein (Pc22g20820) mRNA, complete cds	GO:0043231//intracellular membrane-bounded organelle	GO:0046914//transition metal ion binding;GO:0003676//nucleic acid binding	GO:0010468//regulation of gene expression	gi|255950428|ref|XP_002565981.1|/0/Pc22g20820 [Penicillium chrysogenum Wisconsin 54-1255]
8309025	351	14	21.8136	25	57.8291	26	73.9287	-	-	-	-	1.7609	Up	0.000145023	0.000435786	Penicillium chrysogenum Wisconsin 54-1255 hypothetical protein (Pc22g22990) mRNA, complete cds	GO:0019866//organelle inner membrane;GO:0031224//intrinsic to membrane;GO:0043231//intracellular membrane-bounded organelle	-	-	gi|255950852|ref|XP_002566193.1|/1.51517e-46/Pc22g22990 [Penicillium chrysogenum Wisconsin 54-1255]
8308091	582	160	150.35	182	253.9	269	461.292	-	-	-	-	1.61735	Up	0	0	Penicillium chrysogenum Wisconsin 54-1255 hypothetical protein (Pc20g06760) mRNA, complete cds	GO:0031224//intrinsic to membrane	GO:0015082//di-, tri-valent inorganic cation transmembrane transporter activity	GO:0000041//transition metal ion transport	gi|255944867|ref|XP_002563201.1|/5.62025e-91/Pc20g06760 [Penicillium chrysogenum Wisconsin 54-1255]
8311451	1317	40	16.6104	78	48.0864	105	79.5701	1.53354	Up	1.54e-08	7.38e-08	2.26014	Up	1.67e-10	1.02e-09	Penicillium chrysogenum Wisconsin 54-1255 hypothetical protein (Pc16g13750) mRNA, complete cds	GO:0031966//mitochondrial membrane	-	-	gi|255941810|ref|XP_002561674.1|/0/Pc16g13750 [Penicillium chrysogenum Wisconsin 54-1255]
8308591	1899	25	7.19982	1	0.427552	0	0.001	-4.07379	Down	3.51e-05	0.000116684	-12.8137	Down	2.33e-05	7.97e-05	Penicillium chrysogenum Wisconsin 54-1255 hypothetical protein (Pc20g13500) mRNA, complete cds	-	GO:0003824//catalytic activity	-	gi|255946123|ref|XP_002563829.1|/0/Pc20g13500 [Penicillium chrysogenum Wisconsin 54-1255]
8311734	1212	147	66.3317	14	9.37862	37	30.4681	-2.82225	Down	2.98e-19	3.23e-18	-1.1224	Down	7.09e-06	2.62e-05	Penicillium chrysogenum Wisconsin 54-1255 hypothetical protein (Pc13g13010) mRNA, complete cds	GO:0032991//macromolecular complex;GO:0043231//intracellular membrane-bounded organelle	GO:0003676//nucleic acid binding	GO:0010467//gene expression	gi|255937377|ref|XP_002559715.1|/0/Pc13g13010 [Penicillium chrysogenum Wisconsin 54-1255]
8314783	1752	70	21.851	17	7.87823	41	23.3559	-1.47175	Down	4.67e-05	0.000152546	-	-	-	-	Penicillium chrysogenum Wisconsin 54-1255 hypothetical protein (Pc16g14610) mRNA, complete cds	GO:0043231//intracellular membrane-bounded organelle	GO:0046914//transition metal ion binding;GO:0001071	GO:0006351//transcription, DNA-dependent	gi|255941978|ref|XP_002561758.1|/0/Pc16g14610 [Penicillium chrysogenum Wisconsin 54-1255]
8308253	1353	107	43.2507	19	11.4017	37	27.293	-1.92347	Down	1.09e-09	5.75e-09	-	-	-	-	Penicillium chrysogenum Wisconsin 54-1255 hypothetical protein (Pc12g14330) mRNA, complete cds	GO:0031224//intrinsic to membrane	-	GO:0050658//RNA transport	gi|255933718|ref|XP_002558238.1|/0/Pc12g14330 [Penicillium chrysogenum Wisconsin 54-1255]
8314230	174	213	669.479	885	4129.6	664	3808.6	2.62489	Up	1.85e-13	1.46e-12	2.50815	Up	1.63e-13	1.48e-12	Penicillium chrysogenum Wisconsin 54-1255 hypothetical protein (Pc18g01670) mRNA, complete cds	GO:0031224//intrinsic to membrane	-	-	gi|255942485|ref|XP_002562011.1|/5.06614e-26/Pc18g01670 [Penicillium chrysogenum Wisconsin 54-1255]
8316915	1221	10	4.4791	65	43.2227	40	32.6957	3.27051	Up	9.13e-06	3.26e-05	2.86782	Up	1.89e-05	6.56e-05	Penicillium chrysogenum Wisconsin 54-1255 hypothetical protein (Pc21g07720) mRNA, complete cds	-	-	-	gi|255954119|ref|XP_002567812.1|/0/Pc21g07720 [Penicillium chrysogenum Wisconsin 54-1255]
8315212	4077	85	11.4021	86	17.1266	97	23.7453	-	-	-	-	1.05834	Up	7.96e-07	3.38e-06	Penicillium chrysogenum Wisconsin 54-1255 hypothetical protein (Pc22g06330) mRNA, complete cds	-	GO:0046914//transition metal ion binding;GO:0030554//adenyl nucleotide binding;GO:0016727;GO:0051536//iron-sulfur cluster binding;GO:0016726//oxidoreductase activity, acting on CH or CH2 groups, NAD or NADP as acceptor	GO:0008152//metabolic process	gi|255947792|ref|XP_002564663.1|/0/Pc22g06330 [Penicillium chrysogenum Wisconsin 54-1255]
8315240	1386	146	57.6098	16	9.37282	17	12.2414	-2.61976	Down	8.31e-18	8.66e-17	-2.23454	Down	3.69e-13	3.07e-12	Penicillium chrysogenum Wisconsin 54-1255 hypothetical protein (Pc22g06610) mRNA, complete cds	GO:0031224//intrinsic to membrane	-	-	gi|255947844|ref|XP_002564689.1|/0/Pc22g06610 [Penicillium chrysogenum Wisconsin 54-1255]
8309487	975	209	117.233	27	22.484	31	31.7325	-2.38241	Down	1.47e-22	1.76e-21	-1.88534	Down	4.52e-15	5.23e-14	Penicillium chrysogenum Wisconsin 54-1255 hypothetical protein (Pc15g00770) mRNA, complete cds	-	-	-	gi|255939067|ref|XP_002560303.1|/3.66983e-132/Pc15g00770 [Penicillium chrysogenum Wisconsin 54-1255]
8309770	996	85	46.6731	26	21.1947	54	54.1104	-1.13888	Down	0.000218316	0.000632516	-	-	-	-	Penicillium chrysogenum Wisconsin 54-1255 hypothetical protein (Pc21g11370) mRNA, complete cds	-	GO:0003824//catalytic activity;GO:0046914//transition metal ion binding	-	gi|255954833|ref|XP_002568169.1|/8.95219e-174/Pc21g11370 [Penicillium chrysogenum Wisconsin 54-1255]
8313440	804	2	1.36044	6	6.05911	28	34.7575	-	-	-	-	4.67518	Up	0.000171273	0.000506934	Penicillium chrysogenum Wisconsin 54-1255 hypothetical protein (Pc13g03400) mRNA, complete cds	-	GO:0003824//catalytic activity	GO:0008152//metabolic process	gi|255935501|ref|XP_002558777.1|/1.76355e-136/Pc13g03400 [Penicillium chrysogenum Wisconsin 54-1255]
8312089	2793	73	14.2942	12	3.48838	15	5.36003	-2.0348	Down	2.03e-07	8.65e-07	-1.41511	Down	0.00018302	0.00053734	Penicillium chrysogenum Wisconsin 54-1255 hypothetical protein (Pc21g20000) mRNA, complete cds	-	-	-	gi|255956475|ref|XP_002568990.1|/0/Pc21g20000 [Penicillium chrysogenum Wisconsin 54-1255]
8308090	1473	126	46.7815	100	55.1202	160	108.409	-	-	-	-	1.21247	Up	1.56e-12	1.15e-11	Penicillium chrysogenum Wisconsin 54-1255 hypothetical protein (Pc20g06750) mRNA, complete cds	-	-	-	gi|255944865|ref|XP_002563200.1|/0/Pc20g06750 [Penicillium chrysogenum Wisconsin 54-1255]
8314292	615	20	17.7853	1008	1330.76	514	834.132	6.22542	Up	1.05e-07	4.63e-07	5.55152	Up	4.7e-07	2.05e-06	Penicillium chrysogenum Wisconsin 54-1255 hypothetical protein (Pc14g01290) mRNA, complete cds	-	-	-	gi|255938706|ref|XP_002560123.1|/1.87769e-82/Pc14g01290 [Penicillium chrysogenum Wisconsin 54-1255]
8313335	4683	136	15.8826	239	41.4369	94	20.0332	1.38347	Up	5.62e-14	4.86e-13	-	-	-	-	Penicillium chrysogenum Wisconsin 54-1255 hypothetical protein (Pc20g07440) mRNA, complete cds	GO:0043234//protein complex	GO:0016251//general RNA polymerase II transcription factor activity	GO:0006355//regulation of transcription, DNA-dependent	gi|255944999|ref|XP_002563267.1|/0/Pc20g07440 [Penicillium chrysogenum Wisconsin 54-1255]
8307614	666	23	18.8869	127	154.826	31	46.4552	3.03519	Up	2.6e-08	1.21e-07	-	-	-	-	Penicillium chrysogenum Wisconsin 54-1255 hypothetical protein (Pc16g11490) mRNA, complete cds	-	-	-	gi|255941366|ref|XP_002561452.1|/9.7181e-118/Pc16g11490 [Penicillium chrysogenum Wisconsin 54-1255]
8314046	2205	2087	517.631	290	106.783	300	135.787	-2.27724	Down	1.37e-200	3.42e-199	-1.93058	Down	2.04e-141	4.91e-140	Penicillium chrysogenum Wisconsin 54-1255 hypothetical protein (Pc16g09030) mRNA, complete cds	GO:0043231//intracellular membrane-bounded organelle	GO:0003676//nucleic acid binding	GO:0050658//RNA transport;GO:0006412//translation;GO:0006396//RNA processing	gi|255940906|ref|XP_002561222.1|/0/Pc16g09030 [Penicillium chrysogenum Wisconsin 54-1255]
8315059	1080	4	2.02555	1	0.751779	21	19.4063	-	-	-	-	3.26014	Up	0.000116918	0.000357671	Penicillium chrysogenum Wisconsin 54-1255 hypothetical protein (Pc12g02310) mRNA, complete cds	-	GO:0016614//oxidoreductase activity, acting on CH-OH group of donors;GO:0005488//binding	-	gi|255931131|ref|XP_002557122.1|/0/Pc12g02310 [Penicillium chrysogenum Wisconsin 54-1255]
8317038	1365	904	362.195	219	130.264	172	125.76	-1.47533	Down	5.57e-50	9.51e-49	-1.52609	Down	1.3e-45	2.38e-44	Penicillium chrysogenum Wisconsin 54-1255 hypothetical protein (Pc21g17970) mRNA, complete cds	GO:0044424//intracellular part	GO:0004086//carbamoyl-phosphate synthase activity;GO:0032559//adenyl ribonucleotide binding	GO:0006525//arginine metabolic process	gi|255956079|ref|XP_002568792.1|/0/Pc21g17970 [Penicillium chrysogenum Wisconsin 54-1255]
8315120	1554	56	19.7081	410	214.213	394	253.042	3.44219	Up	1.04e-13	8.67e-13	3.68252	Up	5.64e-13	4.46e-12	Penicillium chrysogenum Wisconsin 54-1255 hypothetical protein (Pc13g15550) mRNA, complete cds	GO:0044464//cell part	GO:0046914//transition metal ion binding	-	gi|255938359|ref|XP_002559950.1|/0/Pc13g15550 [Penicillium chrysogenum Wisconsin 54-1255]
8306771	1665	81	26.6059	11	5.36404	7	4.19595	-2.31035	Down	3.1e-09	1.58e-08	-2.66467	Down	3.11e-09	1.69e-08	Penicillium chrysogenum Wisconsin 54-1255 hypothetical protein (Pc22g01190) mRNA, complete cds	GO:0031224//intrinsic to membrane	GO:0030554//adenyl nucleotide binding;GO:0046914//transition metal ion binding;GO:0003824//catalytic activity	GO:0008152//metabolic process	gi|255946792|ref|XP_002564163.1|/0/Pc22g01190 [Penicillium chrysogenum Wisconsin 54-1255]
8315947	1311	680	283.67	2948	1825.74	1143	870.142	2.6862	Up	3.49e-13	2.59e-12	1.61704	Up	2.15e-13	1.89e-12	Penicillium chrysogenum Wisconsin 54-1255 hypothetical protein (Pc22g19440) mRNA, complete cds	-	GO:0048037//cofactor binding;GO:0008483//transaminase activity	GO:0006519//cellular amino acid and derivative metabolic process	gi|255950160|ref|XP_002565847.1|/0/Pc22g19440 [Penicillium chrysogenum Wisconsin 54-1255]
8305681	1296	98	41.355	4	2.50593	11	8.47099	-4.04464	Down	1.78e-17	1.82e-16	-2.28746	Down	1.9e-09	1.06e-08	Penicillium chrysogenum Wisconsin 54-1255 hypothetical protein (Pc22g08690) mRNA, complete cds	-	-	-	gi|255948228|ref|XP_002564881.1|/0/Pc22g08690 [Penicillium chrysogenum Wisconsin 54-1255]
8309843	978	286	159.931	251	208.376	334	340.843	-	-	-	-	1.09165	Up	0	0	Penicillium chrysogenum Wisconsin 54-1255 hypothetical protein (Pc21g16240) mRNA, complete cds	GO:0044424//intracellular part	GO:0008135//translation factor activity, nucleic acid binding	GO:0006412//translation	gi|255955757|ref|XP_002568631.1|/5.80842e-178/Pc21g16240 [Penicillium chrysogenum Wisconsin 54-1255]
8304784	1098	350	174.33	56	41.4094	41	37.2673	-2.07379	Down	2.21e-31	3.15e-30	-2.22584	Down	1.46e-29	2.3e-28	Penicillium chrysogenum Wisconsin 54-1255 hypothetical protein (Pc16g13350) mRNA, complete cds	GO:0044424//intracellular part	GO:0046872//metal ion binding;GO:0016616//oxidoreductase activity, acting on the CH-OH group of donors, NAD or NADP as acceptor;GO:0000166//nucleotide binding	GO:0008652//cellular amino acid biosynthetic process;GO:0006551//leucine metabolic process	gi|255941730|ref|XP_002561634.1|/0/Pc16g13350 [Penicillium chrysogenum Wisconsin 54-1255]
8307546	1245	49	21.5245	113	73.6924	101	80.9652	1.77554	Up	2.99e-13	2.24e-12	1.91132	Up	5.08e-12	3.49e-11	Penicillium chrysogenum Wisconsin 54-1255 hypothetical protein (Pc12g11530) mRNA, complete cds	-	-	-	gi|255940048|ref|XP_002560793.1|/0/Pc16g04420 [Penicillium chrysogenum Wisconsin 54-1255]
8314305	918	37	22.0427	143	126.476	116	126.114	2.52048	Up	3.52e-11	2.13e-10	2.51635	Up	5.54e-10	3.26e-09	Penicillium chrysogenum Wisconsin 54-1255 hypothetical protein (Pc14g01420) mRNA, complete cds	-	-	-	gi|255938732|ref|XP_002560136.1|/2.22471e-152/Pc14g01420 [Penicillium chrysogenum Wisconsin 54-1255]
8305824	939	117	68.1439	113	97.7072	150	159.431	-	-	-	-	1.22627	Up	4.73e-12	3.26e-11	Penicillium chrysogenum Wisconsin 54-1255 hypothetical protein (Pc22g07000) mRNA, complete cds	GO:0044424//intracellular part;GO:0031224//intrinsic to membrane	GO:0016491//oxidoreductase activity	GO:0044238//primary metabolic process	gi|255947916|ref|XP_002564725.1|/3.63932e-166/Pc22g07000 [Penicillium chrysogenum Wisconsin 54-1255]
8306776	2418	2	0.452356	17	5.70829	16	6.60405	3.65753	Up	0.000166389	0.000492266	3.86782	Up	0.000174537	0.000515131	Penicillium chrysogenum Wisconsin 54-1255 hypothetical protein (Pc22g01240) mRNA, complete cds	GO:0044464//cell part	GO:0005088//Ras guanyl-nucleotide exchange factor activity	GO:0007266//Rho protein signal transduction	gi|255946802|ref|XP_002564168.1|/0/Pc22g01240 [Penicillium chrysogenum Wisconsin 54-1255]
8304514	2163	760	192.16	657	246.617	257	118.583	-	-	-	-	-	-	-	-	Penicillium chrysogenum Wisconsin 54-1255 hypothetical protein (Pc16g04210) mRNA, complete cds	GO:0043231//intracellular membrane-bounded organelle	GO:0003677//DNA binding;GO:0001071	GO:0010468//regulation of gene expression;GO:0006351//transcription, DNA-dependent	gi|255940014|ref|XP_002560776.1|/0/Pc16g04210 [Penicillium chrysogenum Wisconsin 54-1255]
8310434	576	71	67.4128	76	107.128	107	185.399	-	-	-	-	1.45954	Up	2.01e-11	1.32e-10	Penicillium chrysogenum Wisconsin 54-1255 hypothetical protein (Pc22g05060) mRNA, complete cds	-	-	-	gi|255947550|ref|XP_002564542.1|/5.08918e-97/Pc22g05060 [Penicillium chrysogenum Wisconsin 54-1255]
8309157	3750	256	37.3349	26	5.62932	31	8.25044	-2.72949	Down	1.75e-31	2.5e-30	-2.17798	Down	1.8e-21	2.43e-20	Penicillium chrysogenum Wisconsin 54-1255 hypothetical protein (Pc22g07860) mRNA, complete cds	GO:0043231//intracellular membrane-bounded organelle	GO:0034062//RNA polymerase activity;GO:0003676//nucleic acid binding;GO:0001882//nucleoside binding	GO:0010467//gene expression	gi|255948070|ref|XP_002564802.1|/0/Pc22g07860 [Penicillium chrysogenum Wisconsin 54-1255]
8305848	798	258	176.817	50	50.8722	55	68.787	-1.7973	Down	8.93e-20	9.89e-19	-1.36205	Down	3.97e-12	2.76e-11	Penicillium chrysogenum Wisconsin 54-1255 hypothetical protein (Pc22g07240) mRNA, complete cds	-	GO:0043167//ion binding	GO:0044238//primary metabolic process	gi|255947964|ref|XP_002564749.1|/4.2695e-143/Pc22g07240 [Penicillium chrysogenum Wisconsin 54-1255]
8305279	1461	177	66.2567	53	29.4537	44	30.0572	-1.16962	Down	4.13e-08	1.89e-07	-1.14035	Down	5.75e-07	2.48e-06	Penicillium chrysogenum Wisconsin 54-1255 hypothetical protein (Pc22g21370) mRNA, complete cds	-	-	-	gi|255950532|ref|XP_002566033.1|/0/Pc22g21370 [Penicillium chrysogenum Wisconsin 54-1255]
8315753	1506	3	1.08944	60	32.3474	14	9.2779	4.89199	Up	0.000120032	0.000365217	3.09021	Up	0.000227752	0.000660164	Penicillium chrysogenum Wisconsin 54-1255 hypothetical protein (Pc13g10380) mRNA, complete cds	-	-	-	gi|255936867|ref|XP_002559460.1|/0/Pc13g10380 [Penicillium chrysogenum Wisconsin 54-1255]
8314045	3675	82	12.2029	344	76.0002	215	58.3886	2.63878	Up	0	0	2.25846	Up	0	0	Penicillium chrysogenum Wisconsin 54-1255 hypothetical protein (Pc16g09020) mRNA, complete cds	GO:0044464//cell part	GO:0016879//ligase activity, forming carbon-nitrogen bonds	GO:0043412	gi|255940904|ref|XP_002561221.1|/0/Pc16g09020 [Penicillium chrysogenum Wisconsin 54-1255]
8310863	546	678	679.116	169	251.309	103	188.274	-1.4342	Down	2.03e-36	3.07e-35	-1.85082	Down	1.23e-44	2.2e-43	Penicillium chrysogenum Wisconsin 54-1255 hypothetical protein (Pc22g04430) mRNA, complete cds	-	GO:0003824//catalytic activity	GO:0019725//cellular homeostasis	gi|255947428|ref|XP_002564481.1|/9.06466e-98/Pc22g04430 [Penicillium chrysogenum Wisconsin 54-1255]
8316662	1584	146	50.4086	19	9.73895	26	16.3819	-2.37183	Down	4.34e-16	4.24e-15	-1.62156	Down	3.7e-09	2e-08	Penicillium chrysogenum Wisconsin 54-1255 hypothetical protein (Pc21g19130) mRNA, complete cds	-	-	-	gi|255956303|ref|XP_002568904.1|/0/Pc21g19130 [Penicillium chrysogenum Wisconsin 54-1255]
8306161	2703	280	56.6524	90	27.034	83	30.6463	-1.06736	Down	1.29e-10	7.44e-10	-	-	-	-	Penicillium chrysogenum Wisconsin 54-1255 hypothetical protein (Pc22g04020) mRNA, complete cds	GO:0044464//cell part	GO:0046872//metal ion binding;GO:0015924	-	gi|255947348|ref|XP_002564441.1|/0/Pc22g04020 [Penicillium chrysogenum Wisconsin 54-1255]
8314431	2442	84	18.8122	130	43.2227	119	48.6349	1.20012	Up	1.56e-09	8.16e-09	1.37032	Up	1.66e-11	1.1e-10	Penicillium chrysogenum Wisconsin 54-1255 hypothetical protein (Pc16g06300) mRNA, complete cds	-	-	-	gi|255940394|ref|XP_002560966.1|/0/Pc16g06300 [Penicillium chrysogenum Wisconsin 54-1255]
8306728	1335	4	1.63865	50	30.409	10	7.47593	4.21392	Up	8.97e-05	0.000278873	-	-	-	-	Penicillium chrysogenum Wisconsin 54-1255 hypothetical protein (Pc18g05940) mRNA, complete cds	-	-	-	gi|255943305|ref|XP_002562421.1|/0/Pc18g05940 [Penicillium chrysogenum Wisconsin 54-1255]
8316731	966	5	2.83074	12	10.086	21	21.6965	-	-	-	-	2.93821	Up	9.27e-05	0.000287721	Penicillium chrysogenum Wisconsin 54-1255 hypothetical protein (Pc22g19960) mRNA, complete cds	-	-	-	gi|255950262|ref|XP_002565898.1|/4.10387e-152/Pc22g19960 [Penicillium chrysogenum Wisconsin 54-1255]
8305140	405	28	37.8103	103	206.489	42	103.5	2.44921	Up	2.46e-09	1.27e-08	1.45278	Up	2.75e-05	9.29e-05	Penicillium chrysogenum Wisconsin 54-1255 hypothetical protein (Pc22g15860) mRNA, complete cds	-	-	-	gi|255949470|ref|XP_002565502.1|/1.6436e-72/hypothetical protein [Penicillium chrysogenum Wisconsin 54-1255]
8312786	840	213	138.678	33	31.8969	29	34.456	-2.12025	Down	3.6e-20	4.04e-19	-2.00891	Down	1.64e-16	1.98e-15	Penicillium chrysogenum Wisconsin 54-1255 hypothetical protein (Pc22g17690) mRNA, complete cds	-	-	-	gi|255949824|ref|XP_002565679.1|/2.65012e-61/Pc22g17690 [Penicillium chrysogenum Wisconsin 54-1255]
8317497	1584	59	20.3706	31	15.8899	70	44.1052	-	-	-	-	1.11446	Up	1.18e-05	4.24e-05	Penicillium chrysogenum Wisconsin 54-1255 hypothetical protein (Pc20g02680) mRNA, complete cds	-	GO:0032561//guanyl ribonucleotide binding	GO:0009987//cellular process	gi|255944109|ref|XP_002562822.1|/0/Pc20g02680 [Penicillium chrysogenum Wisconsin 54-1255]
8314077	1596	152	52.0856	29	14.7529	22	13.7574	-1.81988	Down	2.15e-12	1.42e-11	-1.92068	Down	1.48e-11	9.83e-11	Penicillium chrysogenum Wisconsin 54-1255 hypothetical protein (Pc16g09340) mRNA, complete cds	GO:0044424//intracellular part	GO:0004812//aminoacyl-tRNA ligase activity;GO:0032559//adenyl ribonucleotide binding	GO:0006418//tRNA aminoacylation for protein translation	gi|255940966|ref|XP_002561252.1|/0/Pc16g09340 [Penicillium chrysogenum Wisconsin 54-1255]
8305803	2589	138	29.151	18	5.64487	19	7.32433	-2.36853	Down	2.95e-15	2.79e-14	-1.99278	Down	4.74e-11	3.03e-10	Penicillium chrysogenum Wisconsin 54-1255 hypothetical protein (Pc22g06780) mRNA, complete cds	-	-	-	gi|255947878|ref|XP_002564706.1|/0/Pc22g06780 [Penicillium chrysogenum Wisconsin 54-1255]
8309255	471	5	5.80572	6	10.3429	21	44.4985	-	-	-	-	2.93821	Up	9.27e-05	0.000287599	Penicillium chrysogenum Wisconsin 54-1255 hypothetical protein (Pc22g23680) mRNA, complete cds	-	-	-	gi|255950984|ref|XP_002566259.1|/4.56007e-91/Pc22g23680 [Penicillium chrysogenum Wisconsin 54-1255]
8311093	702	6	4.67435	65	75.1779	12	17.0605	4.00747	Up	4.5e-05	0.000147683	-	-	-	-	Penicillium chrysogenum Wisconsin 54-1255 hypothetical protein (Pc21g04250) mRNA, complete cds	-	-	-	gi|255953437|ref|XP_002567471.1|/3.05732e-104/Pc21g04250 [Penicillium chrysogenum Wisconsin 54-1255]
8307024	1407	89	34.5941	121	69.824	99	70.2243	1.0132	Up	3.94e-07	1.64e-06	1.02144	Up	1.29e-06	5.32e-06	Penicillium chrysogenum Wisconsin 54-1255 hypothetical protein (Pc16g02430) mRNA, complete cds	-	GO:0016772//transferase activity, transferring phosphorus-containing groups	GO:0008152//metabolic process	gi|255939692|ref|XP_002560615.1|/0/Pc16g02430 [Penicillium chrysogenum Wisconsin 54-1255]
8311843	2424	105	23.6899	13	4.35436	35	14.4106	-2.44374	Down	2.71e-12	1.77e-11	-	-	-	-	Penicillium chrysogenum Wisconsin 54-1255 hypothetical protein (Pc12g04500) mRNA, complete cds	-	GO:0003677//DNA binding;GO:0001071	GO:0006351//transcription, DNA-dependent	gi|255931525|ref|XP_002557319.1|/0/Pc12g04500 [Penicillium chrysogenum Wisconsin 54-1255]
8307942	1359	9	3.62184	24	14.3386	6	4.40634	1.9851	Up	0.000186336	0.00054573	-	-	-	-	Penicillium chrysogenum Wisconsin 54-1255 hypothetical protein (Pc21g13530) mRNA, complete cds	-	-	-	gi|255955235|ref|XP_002568370.1|/3.43131e-95/Pc21g13530 [Penicillium chrysogenum Wisconsin 54-1255]
8315498	1629	178	59.7593	51	25.4193	108	66.1682	-1.23324	Down	9.84e-09	4.78e-08	-	-	-	-	Penicillium chrysogenum Wisconsin 54-1255 hypothetical protein (Pc21g14970) mRNA, complete cds	-	GO:0004457//lactate dehydrogenase activity;GO:0030554//adenyl nucleotide binding	GO:0008152//metabolic process	gi|255955513|ref|XP_002568509.1|/0/Pc21g14970 [Penicillium chrysogenum Wisconsin 54-1255]
8315999	6630	94	7.75391	23	2.81662	12	1.8064	-1.46096	Down	2.47e-06	9.49e-06	-2.10181	Down	2.32e-08	1.17e-07	Penicillium chrysogenum Wisconsin 54-1255 hypothetical protein (Pc13g08720) mRNA, complete cds	-	-	-	gi|255936541|ref|XP_002559297.1|/0/Pc13g08720 [Penicillium chrysogenum Wisconsin 54-1255]
8317526	1413	166	64.2499	139	79.8705	190	134.202	-	-	-	-	1.06264	Up	4.49e-12	3.11e-11	Penicillium chrysogenum Wisconsin 54-1255 hypothetical protein (Pc20g02970) mRNA, complete cds	GO:0043231//intracellular membrane-bounded organelle;GO:0030529//ribonucleoprotein complex	GO:0046914//transition metal ion binding;GO:0005198//structural molecule activity	GO:0006396//RNA processing	gi|255944165|ref|XP_002562850.1|/0/Pc20g02970 [Penicillium chrysogenum Wisconsin 54-1255]
8309966	1461	845	316.31	187	103.921	357	243.873	-1.60585	Down	1.09e-52	1.91e-51	-	-	-	-	Penicillium chrysogenum Wisconsin 54-1255 hypothetical protein (Pc20g03610) mRNA, complete cds	GO:0043231//intracellular membrane-bounded organelle	GO:0046872//metal ion binding;GO:0016791//phosphatase activity;GO:0004448//isocitrate dehydrogenase activity;GO:0000166//nucleotide binding	GO:0009060//aerobic respiration;GO:0044262//cellular carbohydrate metabolic process;GO:0019752//carboxylic acid metabolic process	gi|255944289|ref|XP_002562912.1|/0/Pc20g03610 [Penicillium chrysogenum Wisconsin 54-1255]
8313523	2343	3724	869.249	214	74.1575	155	66.0246	-3.5511	Down	0	0	-3.71869	Down	0	0	Penicillium chrysogenum Wisconsin 54-1255 hypothetical protein (Pc22g18630) mRNA, complete cds	-	GO:0046914//transition metal ion binding;GO:0008172//S-methyltransferase activity	GO:0000097//sulfur amino acid biosynthetic process	gi|255950002|ref|XP_002565768.1|/0/Pc22g18630 [Penicillium chrysogenum Wisconsin 54-1255]
8312157	813	3	2.01808	43	42.9429	19	23.3244	4.41137	Up	0.000120032	0.000365064	3.53079	Up	0.000144884	0.000435728	Penicillium chrysogenum Wisconsin 54-1255 hypothetical protein (Pc22g16720) mRNA, complete cds	-	-	-	gi|255949638|ref|XP_002565586.1|/1.85261e-157/Pc22g16720 [Penicillium chrysogenum Wisconsin 54-1255]
8305404	1434	337	128.525	53	30.0082	54	37.583	-2.09862	Down	1.06e-30	1.49e-29	-1.7739	Down	9.24e-22	1.25e-20	Penicillium chrysogenum Wisconsin 54-1255 hypothetical protein (Pc21g01950) mRNA, complete cds	-	GO:0046914//transition metal ion binding	-	gi|255953015|ref|XP_002567260.1|/0/Pc21g01950 [Penicillium chrysogenum Wisconsin 54-1255]
8308150	1119	6	2.93243	77	55.8694	127	113.271	4.25189	Up	4.5e-05	0.000147617	5.27154	Up	6.82e-05	0.000217627	Penicillium chrysogenum Wisconsin 54-1255 hypothetical protein (Pc20g07360) mRNA, complete cds	-	GO:0046914//transition metal ion binding;GO:0016491//oxidoreductase activity;GO:0051536//iron-sulfur cluster binding	GO:0044237//cellular metabolic process	gi|255944983|ref|XP_002563259.1|/0/Pc20g07360 [Penicillium chrysogenum Wisconsin 54-1255]
8311703	1635	148	49.5052	6	2.97953	19	11.598	-4.05442	Down	7.49e-26	9.66e-25	-2.09371	Down	2.02e-12	1.45e-11	Penicillium chrysogenum Wisconsin 54-1255 hypothetical protein (Pc13g12700) mRNA, complete cds	GO:0031224//intrinsic to membrane	GO:0022857//transmembrane transporter activity	GO:0006810//transport	gi|255937317|ref|XP_002559685.1|/0/Pc13g12700 [Penicillium chrysogenum Wisconsin 54-1255]
8312843	1068	9	4.60869	15	11.4034	52	48.5936	-	-	-	-	3.39833	Up	2.65e-05	9e-05	Penicillium chrysogenum Wisconsin 54-1255 hypothetical protein (Pc22g18260) mRNA, complete cds	-	GO:0004721//phosphoprotein phosphatase activity	GO:0006796//phosphate metabolic process;GO:0006464//protein modification process	gi|255949928|ref|XP_002565731.1|/0/Pc22g18260 [Penicillium chrysogenum Wisconsin 54-1255]
8311848	1185	1612	743.967	2412	1652.62	1120	943.292	1.15144	Up	2.46e-12	1.61e-11	-	-	-	-	Penicillium chrysogenum Wisconsin 54-1255 hypothetical protein (Pc12g04550) mRNA, complete cds	-	GO:0004672//protein kinase activity;GO:0032559//adenyl ribonucleotide binding	GO:0006464//protein modification process	gi|255931535|ref|XP_002557324.1|/0/Pc12g04550 [Penicillium chrysogenum Wisconsin 54-1255]
8311483	2226	106	26.0428	177	64.5598	115	51.5608	1.30975	Up	0	0	-	-	-	-	Penicillium chrysogenum Wisconsin 54-1255 hypothetical protein (Pc16g14070) mRNA, complete cds	-	-	-	gi|255941872|ref|XP_002561705.1|/0/Pc16g14070 [Penicillium chrysogenum Wisconsin 54-1255]
8306765	5412	112	11.3179	7	1.05016	10	1.84412	-3.42993	Down	1.19e-17	1.23e-16	-2.61761	Down	3.96e-12	2.76e-11	Penicillium chrysogenum Wisconsin 54-1255 hypothetical protein (Pc22g01130) mRNA, complete cds	GO:0031224//intrinsic to membrane;GO:0032991//macromolecular complex;GO:0031981//nuclear lumen	-	GO:0042254//ribosome biogenesis	gi|255946780|ref|XP_002564157.1|/0/Pc22g01130 [Penicillium chrysogenum Wisconsin 54-1255]
8308303	1152	17	8.07055	67	47.2211	43	37.2531	2.54869	Up	4.17e-07	1.74e-06	2.20662	Up	1.49e-06	6.09e-06	Penicillium chrysogenum Wisconsin 54-1255 hypothetical protein (Pc12g14830) mRNA, complete cds	GO:0043231//intracellular membrane-bounded organelle;GO:0030529//ribonucleoprotein complex	GO:0003676//nucleic acid binding	GO:0006396//RNA processing	gi|255933816|ref|XP_002558287.1|/0/Pc12g14830 [Penicillium chrysogenum Wisconsin 54-1255]
8309434	2862	222	42.4219	70	19.8583	66	23.0155	-1.09507	Down	5.31e-09	2.64e-08	-	-	-	-	Penicillium chrysogenum Wisconsin 54-1255 hypothetical protein (Pc21g10710) mRNA, complete cds	GO:0043231//intracellular membrane-bounded organelle	GO:0003676//nucleic acid binding;GO:0032559//adenyl ribonucleotide binding	GO:0006259//DNA metabolic process	gi|255954701|ref|XP_002568103.1|/0/Pc21g10710 [Penicillium chrysogenum Wisconsin 54-1255]
8308520	693	99	78.1284	72	84.3554	125	180.021	-	-	-	-	1.20425	Up	4.8e-10	2.84e-09	Penicillium chrysogenum Wisconsin 54-1255 hypothetical protein (Pc20g12770) mRNA, complete cds	GO:0044464//cell part	GO:0003824//catalytic activity	-	gi|255945989|ref|XP_002563762.1|/4.27625e-111/Pc20g12770 [Penicillium chrysogenum Wisconsin 54-1255]
8307601	1866	63	18.4644	20	8.70226	8	4.27883	-	-	-	-	-2.10946	Down	5.4e-06	2.03e-05	Penicillium chrysogenum Wisconsin 54-1255 hypothetical protein (Pc16g11360) mRNA, complete cds	-	-	-	gi|255941342|ref|XP_002561440.1|/0/Pc16g11360 [Penicillium chrysogenum Wisconsin 54-1255]
8305203	1125	84	40.8351	99	71.449	121	107.344	-	-	-	-	1.39437	Up	5.85e-12	4e-11	Penicillium chrysogenum Wisconsin 54-1255 hypothetical protein (Pc22g16500) mRNA, complete cds	-	GO:0004690//cyclic nucleotide-dependent protein kinase activity;GO:0032559//adenyl ribonucleotide binding	GO:0006464//protein modification process	gi|255949594|ref|XP_002565564.1|/0/Pc22g16500 [Penicillium chrysogenum Wisconsin 54-1255]
8303810	2004	82	22.3781	17	6.88755	7	3.48616	-1.70002	Down	9.81e-07	3.96e-06	-2.68238	Down	2.17e-09	1.2e-08	Penicillium chrysogenum Wisconsin 54-1255 hypothetical protein (Pc16g11200) mRNA, complete cds	-	GO:0046914//transition metal ion binding;GO:0016641//oxidoreductase activity, acting on the CH-NH2 group of donors, oxygen as acceptor;GO:0048037//cofactor binding	GO:0006807//nitrogen compound metabolic process	gi|255941312|ref|XP_002561425.1|/0/Pc16g11200 [Penicillium chrysogenum Wisconsin 54-1255]
8307340	534	27	27.6522	28	42.5726	42	78.4973	-	-	-	-	1.50525	Up	1.65e-05	5.78e-05	Penicillium chrysogenum Wisconsin 54-1255 hypothetical protein (Pc22g11460) mRNA, complete cds	-	-	-	gi|255948652|ref|XP_002565093.1|/6.04616e-88/hypothetical protein [Penicillium chrysogenum Wisconsin 54-1255]
8309890	1008	151	81.9263	41	33.0246	60	59.407	-1.31079	Down	3.23e-08	1.5e-07	-	-	-	-	Penicillium chrysogenum Wisconsin 54-1255 hypothetical protein (Pc13g07290) mRNA, complete cds	-	GO:0004659//prenyltransferase activity	-	gi|255936267|ref|XP_002559160.1|/0/Pc13g07290 [Penicillium chrysogenum Wisconsin 54-1255]
8311030	1896	185	53.363	10	4.28228	14	7.36947	-3.63939	Down	1.11e-29	1.55e-28	-2.85621	Down	6.69e-21	8.97e-20	Penicillium chrysogenum Wisconsin 54-1255 hypothetical protein (Pc16g07410) mRNA, complete cds	GO:0031224//intrinsic to membrane	GO:0022857//transmembrane transporter activity	GO:0006810//transport	gi|255940594|ref|XP_002561066.1|/0/Pc16g07410 [Penicillium chrysogenum Wisconsin 54-1255]
8317556	3138	64	11.1541	17	4.39855	11	3.49854	-1.34247	Down	0.00028381	0.000808109	-1.67275	Down	8.19e-05	0.000257502	Penicillium chrysogenum Wisconsin 54-1255 hypothetical protein (Pc20g03280) mRNA, complete cds	-	-	-	gi|255944225|ref|XP_002562880.1|/0/Pc20g03280 [Penicillium chrysogenum Wisconsin 54-1255]
8316740	3153	796	138.069	145	37.3386	141	44.6315	-1.88665	Down	1.35e-61	2.52e-60	-1.62925	Down	4.18e-44	7.46e-43	Penicillium chrysogenum Wisconsin 54-1255 hypothetical protein (Pc22g20050) mRNA, complete cds	-	GO:0022892	GO:0015031//protein transport	gi|255950280|ref|XP_002565907.1|/0/Pc22g20050 [Penicillium chrysogenum Wisconsin 54-1255]
8305535	1455	5	1.87938	20	11.1604	18	12.3468	2.57007	Up	0.000123282	0.000373856	2.71582	Up	0.000120021	0.000366089	Penicillium chrysogenum Wisconsin 54-1255 hypothetical protein (Pc13g06630) mRNA, complete cds	GO:0031224//intrinsic to membrane	-	GO:0006810//transport	gi|255936139|ref|XP_002559096.1|/0/Pc13g06630 [Penicillium chrysogenum Wisconsin 54-1255]
8313668	5004	100	10.9292	21	3.40734	23	4.5873	-1.68147	Down	7.55e-08	3.36e-07	-1.25247	Down	5.93e-05	0.000191119	Penicillium chrysogenum Wisconsin 54-1255 hypothetical protein (Pc22g05210) mRNA, complete cds	-	-	-	gi|255947578|ref|XP_002564556.1|/0/Pc22g05210 [Penicillium chrysogenum Wisconsin 54-1255]
8317225	3339	170	27.8445	60	14.5898	44	13.1517	-	-	-	-	-1.08214	Down	2.63e-06	1.04e-05	Penicillium chrysogenum Wisconsin 54-1255 hypothetical protein (Pc21g18980) mRNA, complete cds	-	GO:0003676//nucleic acid binding;GO:0034061	GO:0006259//DNA metabolic process	gi|255956273|ref|XP_002568889.1|/0/Pc21g18980 [Penicillium chrysogenum Wisconsin 54-1255]
8309032	462	44	52.0856	64	112.474	44	95.0511	1.11063	Up	6.87e-05	0.000218139	-	-	-	-	Penicillium chrysogenum Wisconsin 54-1255 hypothetical protein (Pc22g23060) mRNA, complete cds	GO:0043231//intracellular membrane-bounded organelle	GO:0003824//catalytic activity	GO:0008152//metabolic process	gi|255950864|ref|XP_002566199.1|/5.31842e-71/Pc22g23060 [Penicillium chrysogenum Wisconsin 54-1255]
8316945	1827	155	46.3981	56	24.8865	17	9.2866	-	-	-	-	-2.32084	Down	1.85e-14	2.05e-13	Penicillium chrysogenum Wisconsin 54-1255 hypothetical protein (Pc21g08020) mRNA, complete cds	-	GO:0003824//catalytic activity;GO:0046914//transition metal ion binding	GO:0008152//metabolic process	gi|255954179|ref|XP_002567842.1|/0/Pc21g08020 [Penicillium chrysogenum Wisconsin 54-1255]
8311865	975	158	88.6256	23	19.153	38	38.8978	-2.21015	Down	4.92e-16	4.79e-15	-1.18803	Down	1.1e-06	4.59e-06	Penicillium chrysogenum Wisconsin 54-1255 hypothetical protein (Pc12g04720) mRNA, complete cds	-	-	-	gi|255931569|ref|XP_002557341.1|/0/Pc12g04720 [Penicillium chrysogenum Wisconsin 54-1255]
8303953	813	157	105.613	90	89.8805	216	265.161	-	-	-	-	1.32809	Up	0	0	Penicillium chrysogenum Wisconsin 54-1255 hypothetical protein (Pc22g09950) mRNA, complete cds	GO:0043231//intracellular membrane-bounded organelle	-	GO:0006259//DNA metabolic process	gi|255948474|ref|XP_002565004.1|/3.18952e-125/Pc22g09950 [Penicillium chrysogenum Wisconsin 54-1255]
8309726	1779	0	0.001	3	1.36918	15	8.41515	-	-	-	-	13.0388	Up	1.22e-07	5.68e-07	Penicillium chrysogenum Wisconsin 54-1255 hypothetical protein (Pc21g10930) mRNA, complete cds	-	GO:0016491//oxidoreductase activity	-	gi|310798149|gb|EFQ33042.1|/5.23261e-174/GMC oxidoreductase [Glomerella graminicola M1.001]
8305287	855	132	84.4334	620	588.761	706	824.11	2.8018	Up	0	0	3.28695	Up	2.24e-14	2.44e-13	Penicillium chrysogenum Wisconsin 54-1255 hypothetical protein (Pc22g21450) mRNA, complete cds	GO:0043234//protein complex	GO:0019787//small conjugating protein ligase activity	GO:0032446//protein modification by small protein conjugation	gi|255950548|ref|XP_002566041.1|/2.26658e-140/Pc22g21450 [Penicillium chrysogenum Wisconsin 54-1255]
8306489	381	164	235.41	30	63.9308	39	102.161	-1.8806	Down	8.52e-14	7.21e-13	-1.20433	Down	5.2e-07	2.25e-06	Penicillium chrysogenum Wisconsin 54-1255 hypothetical protein (Pc21g13030) mRNA, complete cds	GO:0030529//ribonucleoprotein complex	GO:0005488//binding	GO:0022613//ribonucleoprotein complex biogenesis	gi|255955151|ref|XP_002568328.1|/6.93961e-63/Pc21g13030 [Penicillium chrysogenum Wisconsin 54-1255]
8314729	1620	638	215.383	93	46.6103	100	61.6072	-2.20819	Down	2.63e-60	4.86e-59	-1.80574	Down	8.55e-41	1.49e-39	Penicillium chrysogenum Wisconsin 54-1255 hypothetical protein (Pc13g02740) mRNA, complete cds	-	GO:0046872//metal ion binding;GO:0016868//intramolecular transferase activity, phosphotransferases	GO:0044238//primary metabolic process	gi|255935373|ref|XP_002558713.1|/0/Pc13g02740 [Penicillium chrysogenum Wisconsin 54-1255]
8311034	3397	225	36.2238	30	7.17034	37	10.8706	-2.33682	Down	1.12e-23	1.38e-22	-1.73651	Down	1.33e-14	1.48e-13	Penicillium chrysogenum Wisconsin 54-1255 hypothetical protein (Pc16g07450) mRNA, complete cds	-	-	-	gi|255952060|ref|XP_002566796.1|/0/Pc24g01460 [Penicillium chrysogenum Wisconsin 54-1255]
8317604	312	14	24.5403	48	124.911	27	86.3686	2.34767	Up	1.61e-06	6.32e-06	1.81535	Up	7.83e-05	0.000246665	Penicillium chrysogenum Wisconsin 54-1255 hypothetical protein (Pc16g00260) mRNA, complete cds	-	-	-	gi|255939362|ref|XP_002560450.1|/1.4946e-41/Pc16g00260 [Penicillium chrysogenum Wisconsin 54-1255]
8314771	1143	59	28.2301	228	161.958	150	130.976	2.52031	Up	1.12e-13	9.25e-13	2.214	Up	3.23e-13	2.74e-12	Penicillium chrysogenum Wisconsin 54-1255 hypothetical protein (Pc16g14490) mRNA, complete cds	GO:0043231//intracellular membrane-bounded organelle;GO:0031224//intrinsic to membrane	GO:0005506//iron ion binding;GO:0003824//catalytic activity	GO:0006643//membrane lipid metabolic process;GO:0006631//fatty acid metabolic process	gi|255941954|ref|XP_002561746.1|/0/Pc16g14490 [Penicillium chrysogenum Wisconsin 54-1255]
8307143	864	184	116.469	45	42.2875	24	27.7232	-1.46164	Down	3.36e-11	2.04e-10	-2.07078	Down	6.02e-15	6.94e-14	Penicillium chrysogenum Wisconsin 54-1255 hypothetical protein (Pc20g01960) mRNA, complete cds	-	GO:0016811//hydrolase activity, acting on carbon-nitrogen (but not peptide) bonds, in linear amides;GO:0031406//carboxylic acid binding;GO:0016741//transferase activity, transferring one-carbon groups	GO:0006188//IMP biosynthetic process	gi|255943975|ref|XP_002562755.1|/1.16505e-160/Pc20g01960 [Penicillium chrysogenum Wisconsin 54-1255]
8314608	603	3510	3183.44	630	848.276	392	648.807	-1.90798	Down	1.88e-269	4.99e-268	-2.29473	Down	2.12e-292	5.87e-291	Penicillium chrysogenum Wisconsin 54-1255 hypothetical protein (Pc18g00610) mRNA, complete cds	GO:0030529//ribonucleoprotein complex	GO:0005198//structural molecule activity	GO:0010467//gene expression	gi|255942279|ref|XP_002561908.1|/4.73766e-107/Pc18g00610 [Penicillium chrysogenum Wisconsin 54-1255]
8311989	7857	217	15.1046	36	3.72014	46	5.84316	-2.02156	Down	2.04e-19	2.23e-18	-1.37017	Down	1.72e-10	1.05e-09	Penicillium chrysogenum Wisconsin 54-1255 hypothetical protein (Pc22g09920) mRNA, complete cds	-	-	-	gi|255948468|ref|XP_002565001.1|/0/Pc22g09920 [Penicillium chrysogenum Wisconsin 54-1255]
8312533	1524	406	145.696	66	35.1619	85	55.6648	-2.05088	Down	1.11e-35	1.67e-34	-1.38812	Down	9.03e-19	1.15e-17	Penicillium chrysogenum Wisconsin 54-1255 hypothetical protein (Pc15g01230) mRNA, complete cds	-	GO:0005488//binding	-	gi|255939157|ref|XP_002560348.1|/2.0977e-104/Pc15g01230 [Penicillium chrysogenum Wisconsin 54-1255]
8315487	1011	451	243.968	40	32.1235	125	123.397	-2.92499	Down	3.33e-58	6.06e-57	-	-	-	-	Penicillium chrysogenum Wisconsin 54-1255 hypothetical protein (Pc18g00110) mRNA, complete cds	-	GO:0048037//cofactor binding;GO:0016836//hydro-lyase activity	GO:0006568//tryptophan metabolic process	gi|255942179|ref|XP_002561858.1|/0/Pc18g00110 [Penicillium chrysogenum Wisconsin 54-1255]
8315294	822	3	1.99598	17	16.7916	27	32.7822	3.07257	Up	0.000168576	0.00049833	4.03775	Up	0.000143898	0.000434196	Penicillium chrysogenum Wisconsin 54-1255 hypothetical protein (Pc24g00400) mRNA, complete cds	-	-	-	gi|255951868|ref|XP_002566700.1|/1.36284e-139/Pc24g00400 [Penicillium chrysogenum Wisconsin 54-1255]
8313665	1440	195	74.0592	241	135.884	490	339.61	-	-	-	-	2.19713	Up	3.69e-14	3.84e-13	Penicillium chrysogenum Wisconsin 54-1255 hypothetical protein (Pc22g05180) mRNA, complete cds	-	GO:0016747//transferase activity, transferring acyl groups other than amino-acyl groups;GO:0005488//binding	GO:0035337	gi|255947572|ref|XP_002564553.1|/0/Pc22g05180 [Penicillium chrysogenum Wisconsin 54-1255]
8306545	978	24	13.4208	42	34.8678	61	62.2497	1.37742	Up	0.000130745	0.000395003	2.21359	Up	9.89e-08	4.66e-07	Penicillium chrysogenum Wisconsin 54-1255 hypothetical protein (Pc22g00520) mRNA, complete cds	GO:0019866//organelle inner membrane;GO:0031224//intrinsic to membrane	-	GO:0006810//transport	gi|255946660|ref|XP_002564097.1|/5.84897e-154/Pc22g00520 [Penicillium chrysogenum Wisconsin 54-1255]
8313871	654	837	699.93	6631	8232.18	4893	7466.96	3.55599	Up	8.16e-13	5.66e-12	3.41524	Up	1.02e-12	7.63e-12	Penicillium chrysogenum Wisconsin 54-1255 hypothetical protein (Pc21g05750) mRNA, complete cds	-	GO:0003824//catalytic activity	-	gi|255953737|ref|XP_002567621.1|/8.98263e-121/Pc21g05750 [Penicillium chrysogenum Wisconsin 54-1255]
8315221	960	29	16.5209	61	51.5908	59	61.3377	1.64282	Up	1.44e-07	6.26e-07	1.89248	Up	1.53e-08	7.86e-08	Penicillium chrysogenum Wisconsin 54-1255 hypothetical protein (Pc22g06420) mRNA, complete cds	-	-	-	gi|255947810|ref|XP_002564672.1|/5.51274e-133/Pc22g06420 [Penicillium chrysogenum Wisconsin 54-1255]
8311001	1188	38	17.4934	6	4.10061	8	6.72079	-2.0929	Down	0.000166609	0.000492717	-	-	-	-	Penicillium chrysogenum Wisconsin 54-1255 hypothetical protein (Pc22g24730) mRNA, complete cds	-	GO:0003824//catalytic activity	GO:0044238//primary metabolic process	gi|255951188|ref|XP_002566361.1|/0/Pc22g24730 [Penicillium chrysogenum Wisconsin 54-1255]
8316024	513	10	10.6608	20	31.6538	60	116.729	-	-	-	-	3.45278	Up	1.89e-05	6.57e-05	Penicillium chrysogenum Wisconsin 54-1255 hypothetical protein (Pc13g08970) mRNA, complete cds	-	-	-	gi|255936591|ref|XP_002559322.1|/3.26133e-85/hypothetical protein [Penicillium chrysogenum Wisconsin 54-1255]
8309938	537	60	61.106	164	247.961	87	161.693	2.02073	Up	3.64e-14	3.2e-13	1.40387	Up	4.39e-09	2.36e-08	Penicillium chrysogenum Wisconsin 54-1255 hypothetical protein (Pc13g07770) mRNA, complete cds	GO:0043231//intracellular membrane-bounded organelle	GO:0003677//DNA binding;GO:0001071;GO:0005515//protein binding	GO:0006351//transcription, DNA-dependent	gi|255936359|ref|XP_002559206.1|/9.50727e-89/Pc13g07770 [Penicillium chrysogenum Wisconsin 54-1255]
8311457	1854	281	82.8902	60	26.2758	64	34.4522	-1.65747	Down	2.57e-19	2.8e-18	-1.26661	Down	7.03e-12	4.77e-11	Penicillium chrysogenum Wisconsin 54-1255 hypothetical protein (Pc16g13810) mRNA, complete cds	-	-	GO:0009987//cellular process	gi|255941822|ref|XP_002561680.1|/0/Pc16g13810 [Penicillium chrysogenum Wisconsin 54-1255]
8315748	1230	297	132.056	331	218.493	134	108.729	-	-	-	-	-	-	-	-	Penicillium chrysogenum Wisconsin 54-1255 hypothetical protein (Pc13g10330) mRNA, complete cds	-	GO:0004672//protein kinase activity;GO:0032559//adenyl ribonucleotide binding	GO:0006464//protein modification process	gi|255936857|ref|XP_002559455.1|/0/Pc13g10330 [Penicillium chrysogenum Wisconsin 54-1255]
8310929	1329	1123	462.127	374	228.486	287	215.528	-1.01618	Down	2.33e-35	3.48e-34	-1.10042	Down	5.88e-35	9.84e-34	Penicillium chrysogenum Wisconsin 54-1255 hypothetical protein (Pc22g24000) mRNA, complete cds	GO:0043231//intracellular membrane-bounded organelle;GO:0030529//ribonucleoprotein complex	GO:0003676//nucleic acid binding;GO:0042623//ATPase activity, coupled;GO:0032559//adenyl ribonucleotide binding	GO:0050658//RNA transport;GO:0006396//RNA processing	gi|255951046|ref|XP_002566290.1|/0/Pc22g24000 [Penicillium chrysogenum Wisconsin 54-1255]
8305773	396	5573	7696.63	886	1816.57	1205	3036.96	-2.08301	Down	0	0	-1.3416	Down	1.47e-225	3.87e-224	Penicillium chrysogenum Wisconsin 54-1255 hypothetical protein (Pc21g01520) mRNA, complete cds	GO:0030529//ribonucleoprotein complex	GO:0005198//structural molecule activity	GO:0010467//gene expression	gi|255952939|ref|XP_002567222.1|/4.39049e-70/Pc21g01520 [Penicillium chrysogenum Wisconsin 54-1255]
8307595	609	0	0.001	16	21.3313	13	21.3046	14.3807	Up	3.82e-07	1.6e-06	14.3789	Up	9.7e-07	4.08e-06	Penicillium chrysogenum Wisconsin 54-1255 hypothetical protein (Pc16g11300) mRNA, complete cds	-	-	-	gi|255941330|ref|XP_002561434.1|/1.39339e-98/Pc16g11300 [Penicillium chrysogenum Wisconsin 54-1255]
8307479	1110	19	9.36132	55	40.2303	52	46.7549	2.1035	Up	1.7e-07	7.3e-07	2.32033	Up	6.9e-07	2.94e-06	Penicillium chrysogenum Wisconsin 54-1255 hypothetical protein (Pc13g12000) mRNA, complete cds	-	GO:0003933//GTP cyclohydrolase activity	GO:0006771	gi|255937181|ref|XP_002559617.1|/0/Pc13g12000 [Penicillium chrysogenum Wisconsin 54-1255]
8313495	3237	296	50.0099	48	12.0396	71	21.8908	-2.05442	Down	1.8e-26	2.36e-25	-1.19189	Down	1.86e-11	1.22e-10	Penicillium chrysogenum Wisconsin 54-1255 hypothetical protein (Pc22g18350) mRNA, complete cds	-	GO:0032559//adenyl ribonucleotide binding;GO:0042623//ATPase activity, coupled	-	gi|255949946|ref|XP_002565740.1|/0/Pc22g18350 [Penicillium chrysogenum Wisconsin 54-1255]
8310676	1485	956	352.077	1204	658.285	1057	710.387	-	-	-	-	1.01271	Up	0	0	Penicillium chrysogenum Wisconsin 54-1255 hypothetical protein (Pc12g09420) mRNA, complete cds	GO:0043234//protein complex	-	-	gi|255932425|ref|XP_002557769.1|/0/Pc12g09420 [Penicillium chrysogenum Wisconsin 54-1255]
8305606	354	48	74.1557	106	243.118	182	513.115	1.71302	Up	1.26e-12	8.55e-12	2.79065	Up	7.42e-12	5.02e-11	Penicillium chrysogenum Wisconsin 54-1255 hypothetical protein (Pc13g01020) mRNA, complete cds	-	-	-	gi|255935045|ref|XP_002558549.1|/9.42696e-60/Pc13g01020 [Penicillium chrysogenum Wisconsin 54-1255]
8308021	7200	317	24.0787	46	5.18727	55	7.62389	-2.21471	Down	7.64e-31	1.08e-29	-1.65916	Down	6.82e-19	8.75e-18	Penicillium chrysogenum Wisconsin 54-1255 hypothetical protein (Pc21g00710) mRNA, complete cds	GO:0015629//actin cytoskeleton	GO:0008092//cytoskeletal protein binding;GO:0017111//nucleoside-triphosphatase activity;GO:0032559//adenyl ribonucleotide binding	-	gi|255952783|ref|XP_002567144.1|/0/Pc21g00710 [Penicillium chrysogenum Wisconsin 54-1255]
8308421	1110	106	52.2263	126	92.164	137	123.181	-	-	-	-	1.23793	Up	2.67e-11	1.74e-10	Penicillium chrysogenum Wisconsin 54-1255 hypothetical protein (Pc21g14360) mRNA, complete cds	GO:0043231//intracellular membrane-bounded organelle	GO:0003677//DNA binding	GO:0006281//DNA repair	gi|255955397|ref|XP_002568451.1|/0/Pc21g14360 [Penicillium chrysogenum Wisconsin 54-1255]
8305837	1224	155	69.2559	39	25.87	53	43.2156	-1.42066	Down	2.65e-09	1.36e-08	-	-	-	-	Penicillium chrysogenum Wisconsin 54-1255 hypothetical protein (Pc22g07130) mRNA, complete cds	-	GO:0043169//cation binding;GO:0016702//oxidoreductase activity, acting on single donors with incorporation of molecular oxygen, incorporation of two atoms of oxygen	GO:0006558//L-phenylalanine metabolic process;GO:0006570//tyrosine metabolic process	gi|255947942|ref|XP_002564738.1|/0/Pc22g07130 [Penicillium chrysogenum Wisconsin 54-1255]
8309112	1326	16	6.59908	0	0.001	9	6.77401	-12.688	Down	0.00031551	0.000892432	-	-	-	-	Penicillium chrysogenum Wisconsin 54-1255 hypothetical protein (Pc12g08530) mRNA, complete cds	-	GO:0030554//adenyl nucleotide binding;GO:0016627//oxidoreductase activity, acting on the CH-CH group of donors	GO:0008152//metabolic process	gi|255932253|ref|XP_002557683.1|/0/Pc12g08530 [Penicillium chrysogenum Wisconsin 54-1255]
8310844	402	80	108.836	89	179.754	98	243.303	-	-	-	-	1.1606	Up	8.68e-08	4.13e-07	Penicillium chrysogenum Wisconsin 54-1255 hypothetical protein (Pc16g08840) mRNA, complete cds	-	-	-	gi|255940868|ref|XP_002561203.1|/1.49321e-73/Pc16g08840 [Penicillium chrysogenum Wisconsin 54-1255]
8307526	1467	545	203.176	77	42.6162	97	65.9915	-2.25326	Down	5.51e-53	9.68e-52	-1.62238	Down	1.62e-30	2.58e-29	Penicillium chrysogenum Wisconsin 54-1255 hypothetical protein (Pc12g11330) mRNA, complete cds	-	-	-	gi|255932961|ref|XP_002557951.1|/3.93316e-84/Pc12g11330 [Penicillium chrysogenum Wisconsin 54-1255]
8311908	1038	65	34.247	190	148.618	72	69.228	2.11755	Up	7.33e-15	6.8e-14	1.01538	Up	3.91e-05	0.000129476	Penicillium chrysogenum Wisconsin 54-1255 hypothetical protein (Pc20g05830) mRNA, complete cds	-	GO:0003824//catalytic activity;GO:0046914//transition metal ion binding	GO:0008152//metabolic process	gi|255944689|ref|XP_002563112.1|/0/Pc20g05830 [Penicillium chrysogenum Wisconsin 54-1255]
8309209	1206	278	126.068	41	27.6026	55	45.5158	-2.19132	Down	6.71e-27	8.9e-26	-1.46976	Down	2.5e-14	2.7e-13	Penicillium chrysogenum Wisconsin 54-1255 hypothetical protein (Pc22g23220) mRNA, complete cds	GO:0019867//outer membrane;GO:0031224//intrinsic to membrane	-	-	gi|255950892|ref|XP_002566213.1|/1.23006e-178/Pc22g23220 [Penicillium chrysogenum Wisconsin 54-1255]
8317095	801	13	8.876	29	29.3954	11	13.7059	1.72761	Up	0.000175104	0.000515116	-	-	-	-	Penicillium chrysogenum Wisconsin 54-1255 hypothetical protein (Pc20g10220) mRNA, complete cds	-	-	-	gi|255945495|ref|XP_002563515.1|/1.10409e-114/Pc20g10220 [Penicillium chrysogenum Wisconsin 54-1255]
8310686	3114	136	23.8851	222	57.8826	104	33.332	1.27702	Up	5.62e-14	4.85e-13	-	-	-	-	Penicillium chrysogenum Wisconsin 54-1255 hypothetical protein (Pc20g05880) mRNA, complete cds	GO:0043231//intracellular membrane-bounded organelle	-	GO:0010468//regulation of gene expression	gi|255944699|ref|XP_002563117.1|/0/Pc20g05880 [Penicillium chrysogenum Wisconsin 54-1255]
8306156	2466	74	16.4114	102	33.5831	57	23.069	1.03304	Up	2.21e-06	8.56e-06	-	-	-	-	Penicillium chrysogenum Wisconsin 54-1255 hypothetical protein (Pc22g03970) mRNA, complete cds	-	-	-	gi|255947338|ref|XP_002564436.1|/0/Pc22g03970 [Penicillium chrysogenum Wisconsin 54-1255]
8313918	375	155	226.051	62	134.238	110	292.757	-	-	-	-	-	-	-	-	Penicillium chrysogenum Wisconsin 54-1255 hypothetical protein (Pc16g01860) mRNA, complete cds	GO:0033279	GO:0005198//structural molecule activity	GO:0010467//gene expression	gi|255939582|ref|XP_002560560.1|/8.54491e-66/Pc16g01860 [Penicillium chrysogenum Wisconsin 54-1255]
8315644	1080	28	14.1788	34	25.5605	42	38.8125	-	-	-	-	1.45278	Up	2.75e-05	9.29e-05	Penicillium chrysogenum Wisconsin 54-1255 hypothetical protein (Pc20g14670) mRNA, complete cds	-	GO:0016833//oxo-acid-lyase activity	-	gi|255946349|ref|XP_002563942.1|/0/Pc20g14670 [Penicillium chrysogenum Wisconsin 54-1255]
8314461	1746	266	83.319	393	182.752	174	99.4607	1.13317	Up	2.86e-14	2.53e-13	-	-	-	-	Penicillium chrysogenum Wisconsin 54-1255 hypothetical protein (Pc20g09260) mRNA, complete cds	-	GO:0005488//binding	GO:0006350//transcription	gi|255945309|ref|XP_002563422.1|/0/Pc20g09260 [Penicillium chrysogenum Wisconsin 54-1255]
8314458	1047	19	9.92461	114	88.404	262	249.748	3.15503	Up	1.67e-07	7.17e-07	4.65332	Up	6.9e-07	2.95e-06	Penicillium chrysogenum Wisconsin 54-1255 hypothetical protein (Pc20g09230) mRNA, complete cds	GO:0043231//intracellular membrane-bounded organelle	GO:0046914//transition metal ion binding;GO:0003676//nucleic acid binding;GO:0001071;GO:0016829//lyase activity	GO:0010468//regulation of gene expression;GO:0006351//transcription, DNA-dependent;GO:0009108//coenzyme biosynthetic process	gi|255945303|ref|XP_002563419.1|/0/Pc20g09230 [Penicillium chrysogenum Wisconsin 54-1255]
8314124	2778	478	94.1028	883	258.073	938	336.99	1.45547	Up	7.97e-13	5.54e-12	1.8404	Up	8.16e-13	6.28e-12	Penicillium chrysogenum Wisconsin 54-1255 hypothetical protein (Pc21g06860) mRNA, complete cds	GO:0044439//peroxisomal part	GO:0004175//endopeptidase activity;GO:0042623//ATPase activity, coupled;GO:0032559//adenyl ribonucleotide binding	GO:0019538//protein metabolic process	gi|255953951|ref|XP_002567728.1|/0/Pc21g06860 [Penicillium chrysogenum Wisconsin 54-1255]
8304063	945	0	0.001	84	72.1708	339	358.026	16.1391	Up	0	0	18.4497	Up	0	0	Penicillium chrysogenum Wisconsin 54-1255 hypothetical protein (Pc13g04180) mRNA, complete cds	-	-	GO:0006810//transport	gi|255935655|ref|XP_002558854.1|/0/Pc13g04180 [Penicillium chrysogenum Wisconsin 54-1255]
8304509	1629	150	50.359	20	9.96834	27	16.542	-2.33682	Down	3.09e-16	3.03e-15	-1.60611	Down	2.87e-09	1.57e-08	Penicillium chrysogenum Wisconsin 54-1255 hypothetical protein (Pc16g04160) mRNA, complete cds	GO:0044464//cell part	GO:0032561//guanyl ribonucleotide binding	-	gi|255940004|ref|XP_002560771.1|/0/Pc16g04160 [Penicillium chrysogenum Wisconsin 54-1255]
8316995	2227	66	16.208	161	58.6975	60	26.8892	1.85659	Up	0	0	-	-	-	-	Penicillium chrysogenum Wisconsin 54-1255 hypothetical protein (Pc21g17540) mRNA, complete cds	-	GO:0046872//metal ion binding	GO:0010468//regulation of gene expression;GO:0006350//transcription	gi|121712742|ref|XP_001273982.1|/0/C6 finger domain protein, putative [Aspergillus clavatus NRRL 1]
8307750	2241	77	18.7912	14	5.07224	9	4.00818	-1.88937	Down	3.56e-07	1.49e-06	-2.22904	Down	1.77e-07	8.11e-07	Penicillium chrysogenum Wisconsin 54-1255 hypothetical protein (Pc20g00930) mRNA, complete cds	-	-	-	gi|255943773|ref|XP_002562654.1|/0/Pc20g00930 [Penicillium chrysogenum Wisconsin 54-1255]
8310984	1764	111	34.4137	20	9.20545	17	9.61827	-1.90242	Down	6.98e-10	3.75e-09	-1.83913	Down	2.32e-08	1.17e-07	Penicillium chrysogenum Wisconsin 54-1255 hypothetical protein (Pc22g24560) mRNA, complete cds	-	GO:0030554//adenyl nucleotide binding;GO:0016709//oxidoreductase activity, acting on paired donors, with incorporation or reduction of molecular oxygen, NADH or NADPH as one donor, and incorporation of one atom of oxygen	GO:0008152//metabolic process	gi|255951154|ref|XP_002566344.1|/0/Pc22g24560 [Penicillium chrysogenum Wisconsin 54-1255]
8306613	1554	813	286.119	663	346.399	266	170.835	-	-	-	-	-	-	-	-	Penicillium chrysogenum Wisconsin 54-1255 hypothetical protein (Pc12g16040) mRNA, complete cds	GO:0044424//intracellular part	GO:0046914//transition metal ion binding;GO:0004619//phosphoglycerate mutase activity	GO:0006007//glucose catabolic process	gi|255934446|ref|XP_002558402.1|/0/Pc12g16040 [Penicillium chrysogenum Wisconsin 54-1255]
8306723	1080	435	220.279	51	38.3407	59	54.5224	-2.52238	Down	2.57e-48	4.32e-47	-2.01441	Down	2.25e-32	3.7e-31	Penicillium chrysogenum Wisconsin 54-1255 hypothetical protein (Pc18g05890) mRNA, complete cds	-	GO:0004448//isocitrate dehydrogenase activity;GO:0046872//metal ion binding;GO:0000166//nucleotide binding	GO:0008152//metabolic process	gi|255943295|ref|XP_002562416.1|/0/Pc18g05890 [Penicillium chrysogenum Wisconsin 54-1255]
8314274	2136	183	46.8551	65	24.7073	36	16.8208	-	-	-	-	-1.47795	Down	5.96e-10	3.49e-09	Penicillium chrysogenum Wisconsin 54-1255 hypothetical protein (Pc18g02120) mRNA, complete cds	-	GO:0016740//transferase activity	-	gi|255942575|ref|XP_002562056.1|/0/Pc18g02120 [Penicillium chrysogenum Wisconsin 54-1255]
8317256	357	67	102.639	48	109.166	126	352.248	-	-	-	-	1.77901	Up	0	0	Penicillium chrysogenum Wisconsin 54-1255 hypothetical protein (Pc21g08630) mRNA, complete cds	-	-	-	gi|255954299|ref|XP_002567902.1|/5.31819e-63/Pc21g08630 [Penicillium chrysogenum Wisconsin 54-1255]
8314731	1344	148	60.2239	17	10.2698	19	14.1092	-2.55192	Down	1.44e-17	1.48e-16	-2.09371	Down	2.02e-12	1.45e-11	Penicillium chrysogenum Wisconsin 54-1255 hypothetical protein (Pc13g02760) mRNA, complete cds	-	-	-	gi|255935377|ref|XP_002558715.1|/0/Pc13g02760 [Penicillium chrysogenum Wisconsin 54-1255]
8311660	1809	275	83.1382	24	10.7718	37	20.4131	-2.94826	Down	2.48e-36	3.75e-35	-2.02601	Down	3.92e-21	5.26e-20	Penicillium chrysogenum Wisconsin 54-1255 hypothetical protein (Pc22g03430) mRNA, complete cds	GO:0031981//nuclear lumen	GO:0003676//nucleic acid binding;GO:0042623//ATPase activity, coupled;GO:0032559//adenyl ribonucleotide binding	GO:0042254//ribosome biogenesis	gi|255947238|ref|XP_002564386.1|/0/Pc22g03430 [Penicillium chrysogenum Wisconsin 54-1255]
8304977	1101	26	12.9149	225	165.924	144	130.533	3.68341	Up	6.34e-09	3.13e-08	3.33731	Up	4.49e-08	2.21e-07	Penicillium chrysogenum Wisconsin 54-1255 hypothetical protein (Pc22g15850) mRNA, complete cds	-	GO:0016787//hydrolase activity	GO:0008152//metabolic process	gi|255949468|ref|XP_002565501.1|/0/Pc22g15850 [Penicillium chrysogenum Wisconsin 54-1255]
8305131	1560	14	4.90806	19	9.88878	40	25.5907	-	-	-	-	2.38239	Up	4.54e-06	1.73e-05	Penicillium chrysogenum Wisconsin 54-1255 hypothetical protein (Pc18g03680) mRNA, complete cds	-	GO:0016746//transferase activity, transferring acyl groups	-	gi|255942875|ref|XP_002562206.1|/0/Pc18g03680 [Penicillium chrysogenum Wisconsin 54-1255]
8312958	1128	42	20.3632	56	40.3081	10	8.84784	-	-	-	-	-	-	-	-	Penicillium chrysogenum Wisconsin 54-1255 hypothetical protein (Pc21g02870) mRNA, complete cds	-	GO:0003824//catalytic activity	-	gi|255953197|ref|XP_002567351.1|/0/Pc21g02870 [Penicillium chrysogenum Wisconsin 54-1255]
8313379	660	156	129.267	66	81.1921	42	63.5114	-	-	-	-	-1.02526	Down	1.67e-05	5.85e-05	Penicillium chrysogenum Wisconsin 54-1255 hypothetical protein (Pc20g07890) mRNA, complete cds	GO:0043229//intracellular organelle	-	-	gi|255945089|ref|XP_002563312.1|/3.9229e-63/Pc20g07890 [Penicillium chrysogenum Wisconsin 54-1255]
8303918	1680	64	20.8342	12	5.79944	9	5.34663	-1.84497	Down	5.22e-06	1.93e-05	-1.96225	Down	1.17e-05	4.22e-05	Penicillium chrysogenum Wisconsin 54-1255 hypothetical protein (Pc13g09870) mRNA, complete cds	GO:0044464//cell part	GO:0015932//nucleobase, nucleoside, nucleotide and nucleic acid transmembrane transporter activity	GO:0006810//transport	gi|255936765|ref|XP_002559409.1|/0/Pc13g09870 [Penicillium chrysogenum Wisconsin 54-1255]
8314129	1137	254	122.174	395	282.066	453	397.635	1.20709	Up	2.75e-13	2.08e-12	1.7025	Up	3.07e-13	2.62e-12	Penicillium chrysogenum Wisconsin 54-1255 hypothetical protein (Pc21g06910) mRNA, complete cds	GO:0043231//intracellular membrane-bounded organelle	-	GO:0006950//response to stress	gi|255953961|ref|XP_002567733.1|/0/Pc21g06910 [Penicillium chrysogenum Wisconsin 54-1255]
8313418	4548	519	62.4099	155	27.671	147	32.2584	-1.1734	Down	3.23e-21	3.74e-20	-	-	-	-	Penicillium chrysogenum Wisconsin 54-1255 hypothetical protein (Pc13g03180) mRNA, complete cds	-	GO:0016740//transferase activity	-	gi|255935459|ref|XP_002558756.1|/0/Pc13g03180 [Penicillium chrysogenum Wisconsin 54-1255]
8312033	1578	108	37.4303	103	52.9961	174	110.05	-	-	-	-	1.55588	Up	0	0	Penicillium chrysogenum Wisconsin 54-1255 hypothetical protein (Pc12g03130) mRNA, complete cds	-	GO:0016289//CoA hydrolase activity	GO:0006732//coenzyme metabolic process	gi|255931285|ref|XP_002557199.1|/0/Pc12g03130 [Penicillium chrysogenum Wisconsin 54-1255]
8311185	684	28	22.3877	52	61.725	50	72.9559	1.46315	Up	8.3e-06	2.98e-05	1.70432	Up	2.78e-07	1.24e-06	Penicillium chrysogenum Wisconsin 54-1255 hypothetical protein (Pc12g07190) mRNA, complete cds	-	GO:0046914//transition metal ion binding;GO:0016616//oxidoreductase activity, acting on the CH-OH group of donors, NAD or NADP as acceptor;GO:0016814//hydrolase activity, acting on carbon-nitrogen (but not peptide) bonds, in cyclic amidines	GO:0006771	gi|255931995|ref|XP_002557554.1|/1.06629e-130/Pc12g07190 [Penicillium chrysogenum Wisconsin 54-1255]
8314154	1449	40	15.0973	66	36.9819	39	26.8623	1.29253	Up	5.02e-06	1.86e-05	-	-	-	-	Penicillium chrysogenum Wisconsin 54-1255 hypothetical protein (Pc21g07160) mRNA, complete cds	-	-	-	gi|255954009|ref|XP_002567757.1|/0/Pc21g07160 [Penicillium chrysogenum Wisconsin 54-1255]
8316010	2616	5	1.0453	18	5.58661	20	7.63025	2.41806	Up	0.000303052	0.000859869	2.86782	Up	9.6e-05	0.000296863	Penicillium chrysogenum Wisconsin 54-1255 hypothetical protein (Pc13g08830) mRNA, complete cds	-	GO:0032559//adenyl ribonucleotide binding;GO:0003690//double-stranded DNA binding	GO:0006281//DNA repair	gi|255936563|ref|XP_002559308.1|/0/Pc13g08830 [Penicillium chrysogenum Wisconsin 54-1255]
8309389	3810	443	63.5895	638	135.959	375	98.232	1.09632	Up	0	0	-	-	-	-	Penicillium chrysogenum Wisconsin 54-1255 hypothetical protein (Pc21g10260) mRNA, complete cds	-	-	-	gi|255954617|ref|XP_002568061.1|/0/Pc21g10260 [Penicillium chrysogenum Wisconsin 54-1255]
8313712	2208	59	14.6137	82	30.1529	71	32.0927	1.04498	Up	1.83e-05	6.31e-05	1.13492	Up	7.55e-06	2.79e-05	Penicillium chrysogenum Wisconsin 54-1255 hypothetical protein (Pc22g05650) mRNA, complete cds	-	-	-	gi|255947662|ref|XP_002564598.1|/0/Pc22g05650 [Penicillium chrysogenum Wisconsin 54-1255]
8312731	618	4	3.5398	5	6.56894	20	32.2989	-	-	-	-	3.18975	Up	0.00011788	0.000360161	Penicillium chrysogenum Wisconsin 54-1255 hypothetical protein (Pc12g12590) mRNA, complete cds	-	-	-	gi|255933199|ref|XP_002558070.1|/5.32404e-101/Pc12g12590 [Penicillium chrysogenum Wisconsin 54-1255]
8316086	483	4310	4880.19	589	990.106	493	1018.7	-2.30128	Down	0	0	-2.26021	Down	0	0	Penicillium chrysogenum Wisconsin 54-1255 hypothetical protein (Pc18g06210) mRNA, complete cds	GO:0030529//ribonucleoprotein complex	GO:0005198//structural molecule activity	GO:0010467//gene expression	gi|255943359|ref|XP_002562448.1|/4.78012e-80/Pc18g06210 [Penicillium chrysogenum Wisconsin 54-1255]
8315766	2256	264	63.9988	72	25.9124	131	57.9534	-1.3044	Down	2.77e-13	2.09e-12	-	-	-	-	Penicillium chrysogenum Wisconsin 54-1255 hypothetical protein (Pc13g10510) mRNA, complete cds	-	GO:0016881//acid-amino acid ligase activity;GO:0032559//adenyl ribonucleotide binding	GO:0043412	gi|255936889|ref|XP_002559471.1|/0/Pc13g10510 [Penicillium chrysogenum Wisconsin 54-1255]
8312965	2124	51	13.1317	17	6.49843	6	2.81931	-	-	-	-	-2.21964	Down	2.69e-05	9.12e-05	Penicillium chrysogenum Wisconsin 54-1255 hypothetical protein (Pc21g02940) mRNA, complete cds	-	-	GO:0009108//coenzyme biosynthetic process;GO:0042559//pteridine and derivative biosynthetic process	gi|255953211|ref|XP_002567358.1|/0/Pc21g02940 [Penicillium chrysogenum Wisconsin 54-1255]
8316701	279	1065	2087.62	156	453.977	277	990.882	-2.20117	Down	3.6e-99	7.69e-98	-1.07508	Down	4.38e-32	7.17e-31	Penicillium chrysogenum Wisconsin 54-1255 hypothetical protein (Pc21g19530) mRNA, complete cds	GO:0030529//ribonucleoprotein complex	GO:0005198//structural molecule activity	GO:0010467//gene expression	gi|255956383|ref|XP_002568944.1|/9.11309e-47/Pc21g19530 [Penicillium chrysogenum Wisconsin 54-1255]
8308652	999	57	31.2044	145	117.846	130	129.875	1.91709	Up	1.44e-13	1.17e-12	2.0573	Up	4.96e-13	3.96e-12	Penicillium chrysogenum Wisconsin 54-1255 hypothetical protein (Pc22g14270) mRNA, complete cds	-	GO:0016703	GO:0008152//metabolic process	gi|255949168|ref|XP_002565351.1|/3.09962e-166/Pc22g14270 [Penicillium chrysogenum Wisconsin 54-1255]
8311918	2283	84	20.1224	20	7.11275	16	6.99456	-1.50032	Down	5.77e-06	2.12e-05	-1.5245	Down	2.15e-05	7.39e-05	Penicillium chrysogenum Wisconsin 54-1255 hypothetical protein (Pc22g09210) mRNA, complete cds	-	GO:0016798//hydrolase activity, acting on glycosyl bonds;GO:0005488//binding	GO:0044238//primary metabolic process	gi|255948332|ref|XP_002564933.1|/0/Pc22g09210 [Penicillium chrysogenum Wisconsin 54-1255]
8310004	1101	14	6.9542	12	8.84927	28	25.3815	-	-	-	-	1.86782	Up	4.28e-05	0.000140846	Penicillium chrysogenum Wisconsin 54-1255 hypothetical protein (Pc20g03990) mRNA, complete cds	-	-	-	gi|255944363|ref|XP_002562949.1|/0/Pc20g03990 [Penicillium chrysogenum Wisconsin 54-1255]
8313252	1122	462	225.193	107	77.4292	86	76.4984	-1.54022	Down	6.49e-28	8.76e-27	-1.55766	Down	9.92e-25	1.45e-23	Penicillium chrysogenum Wisconsin 54-1255 hypothetical protein (Pc21g04170) mRNA, complete cds	GO:0031224//intrinsic to membrane	-	-	gi|255953421|ref|XP_002567463.1|/0/Pc21g04170 [Penicillium chrysogenum Wisconsin 54-1255]
8308207	1302	231	97.0304	1482	924.168	749	574.139	3.25165	Up	0	0	2.56489	Up	0	0	Penicillium chrysogenum Wisconsin 54-1255 hypothetical protein (Pc12g15520) mRNA, complete cds	GO:0044464//cell part	-	-	gi|255934142|ref|XP_002558352.1|/0/Pc12g15520 [Penicillium chrysogenum Wisconsin 54-1255]
8313555	1476	145	53.7265	20	11.0016	59	39.8944	-2.28791	Down	2.18e-15	2.07e-14	-	-	-	-	Penicillium chrysogenum Wisconsin 54-1255 hypothetical protein (Pc22g18970) mRNA, complete cds	-	-	-	gi|255950066|ref|XP_002565800.1|/0/Pc22g18970 [Penicillium chrysogenum Wisconsin 54-1255]
8310006	1080	20	10.1277	47	35.3336	44	40.6608	1.80273	Up	9.1e-07	3.67e-06	2.00532	Up	5.3e-07	2.29e-06	Penicillium chrysogenum Wisconsin 54-1255 hypothetical protein (Pc20g04010) mRNA, complete cds	-	GO:0003824//catalytic activity;GO:0046914//transition metal ion binding	GO:0008152//metabolic process	gi|255944367|ref|XP_002562951.1|/0/Pc20g04010 [Penicillium chrysogenum Wisconsin 54-1255]
8312691	1044	313	163.965	80	62.2162	56	53.5345	-1.39802	Down	5e-17	5.03e-16	-1.61484	Down	4.89e-18	6.18e-17	Penicillium chrysogenum Wisconsin 54-1255 hypothetical protein (Pc12g12190) mRNA, complete cds	GO:0044464//cell part	GO:0046914//transition metal ion binding	-	gi|255933127|ref|XP_002558034.1|/3.41612e-163/Pc12g12190 [Penicillium chrysogenum Wisconsin 54-1255]
8316000	951	270	155.271	76	64.8854	51	53.5225	-1.25882	Down	6.51e-13	4.59e-12	-1.53657	Down	8.83e-15	1e-13	Penicillium chrysogenum Wisconsin 54-1255 hypothetical protein (Pc13g08730) mRNA, complete cds	-	GO:0016798//hydrolase activity, acting on glycosyl bonds;GO:0043167//ion binding	GO:0044238//primary metabolic process	gi|255936543|ref|XP_002559298.1|/0/Pc13g08730 [Penicillium chrysogenum Wisconsin 54-1255]
8313922	240	204	464.864	381	1288.92	643	2673.91	1.47129	Up	1.03e-13	8.6e-13	2.52407	Up	6.37e-14	6.39e-13	Penicillium chrysogenum Wisconsin 54-1255 hypothetical protein (Pc16g01900) mRNA, complete cds	-	GO:0043169//cation binding	GO:0006812//cation transport	gi|255939588|ref|XP_002560563.1|/4.41966e-38/Pc16g01900 [Penicillium chrysogenum Wisconsin 54-1255]
8308593	3321	588	96.8312	102	24.937	137	41.1717	-1.95718	Down	4.17e-48	6.98e-47	-1.23382	Down	1.86e-22	2.59e-21	Penicillium chrysogenum Wisconsin 54-1255 hypothetical protein (Pc20g13520) mRNA, complete cds	GO:0044427//chromosomal part;GO:0043231//intracellular membrane-bounded organelle	GO:0016833//oxo-acid-lyase activity;GO:0003676//nucleic acid binding;GO:0017111//nucleoside-triphosphatase activity;GO:0032559//adenyl ribonucleotide binding	GO:0043436;GO:0006325//chromatin organization	gi|255946127|ref|XP_002563831.1|/0/Pc20g13520 [Penicillium chrysogenum Wisconsin 54-1255]
8308657	840	61	39.7152	16	15.4652	27	32.0798	-1.36067	Down	0.00034774	0.000978649	-	-	-	-	Penicillium chrysogenum Wisconsin 54-1255 hypothetical protein (Pc22g14320) mRNA, complete cds	-	-	-	gi|255949178|ref|XP_002565356.1|/5.44946e-107/Pc22g14320 [Penicillium chrysogenum Wisconsin 54-1255]
8304889	1641	1418	472.579	252	124.683	362	220.164	-1.9223	Down	4.85e-111	1.06e-109	-1.10198	Down	8.34e-44	1.48e-42	Penicillium chrysogenum Wisconsin 54-1255 hypothetical protein (Pc18g05320) mRNA, complete cds	-	GO:0043169//cation binding;GO:0016616//oxidoreductase activity, acting on the CH-OH group of donors, NAD or NADP as acceptor	GO:0009168//purine ribonucleoside monophosphate biosynthetic process	gi|255943181|ref|XP_002562359.1|/0/Pc18g05320 [Penicillium chrysogenum Wisconsin 54-1255]
8304891	1539	567	201.489	152	80.1897	118	76.5226	-1.32921	Down	1.38e-27	1.85e-26	-1.39674	Down	7.48e-26	1.11e-24	Penicillium chrysogenum Wisconsin 54-1255 hypothetical protein (Pc18g05340) mRNA, complete cds	GO:0044424//intracellular part	GO:0004812//aminoacyl-tRNA ligase activity;GO:0003723//RNA binding;GO:0032559//adenyl ribonucleotide binding	GO:0006418//tRNA aminoacylation for protein translation	gi|255943185|ref|XP_002562361.1|/0/Pc18g05340 [Penicillium chrysogenum Wisconsin 54-1255]
8305833	1971	76	21.0879	30	12.358	16	8.10177	-	-	-	-	-1.38011	Down	0.000176813	0.000520795	Penicillium chrysogenum Wisconsin 54-1255 hypothetical protein (Pc22g07090) mRNA, complete cds	-	-	-	gi|255947934|ref|XP_002564734.1|/0/Pc22g07090 [Penicillium chrysogenum Wisconsin 54-1255]
8312219	1386	3	1.18376	18	10.5444	6	4.32051	3.15503	Up	0.000142532	0.00042795	-	-	-	-	Penicillium chrysogenum Wisconsin 54-1255 hypothetical protein (Pc22g17340) mRNA, complete cds	-	-	-	gi|255949760|ref|XP_002565647.1|/0/Pc22g17340 [Penicillium chrysogenum Wisconsin 54-1255]
8314236	1371	4	1.59562	9	5.3299	20	14.5593	-	-	-	-	3.18975	Up	0.00011788	0.000360011	Penicillium chrysogenum Wisconsin 54-1255 hypothetical protein (Pc18g01730) mRNA, complete cds	-	-	-	gi|255942497|ref|XP_002562017.1|/0/Pc18g01730 [Penicillium chrysogenum Wisconsin 54-1255]
8317597	1335	53	21.7121	155	94.268	145	108.401	2.11827	Up	1.56e-13	1.26e-12	2.31981	Up	1.32e-12	9.76e-12	Penicillium chrysogenum Wisconsin 54-1255 hypothetical protein (Pc16g00190) mRNA, complete cds	-	GO:0000166//nucleotide binding;GO:0003824//catalytic activity	GO:0008152//metabolic process	gi|255939350|ref|XP_002560444.1|/0/Pc16g00190 [Penicillium chrysogenum Wisconsin 54-1255]
8316957	705	43	33.3569	131	150.868	159	225.089	2.17722	Up	2.47e-12	1.62e-11	2.75444	Up	5.07e-11	3.24e-10	Penicillium chrysogenum Wisconsin 54-1255 hypothetical protein (Pc21g08140) mRNA, complete cds	-	-	-	gi|255954203|ref|XP_002567854.1|/2.50201e-138/Pc21g08140 [Penicillium chrysogenum Wisconsin 54-1255]
8305668	1650	22	7.29198	19	9.34939	37	22.3802	-	-	-	-	1.61784	Up	1.99e-05	6.9e-05	Penicillium chrysogenum Wisconsin 54-1255 hypothetical protein (Pc22g08560) mRNA, complete cds	GO:0044464//cell part	-	GO:0006810//transport	gi|255948202|ref|XP_002564868.1|/0/Pc22g08560 [Penicillium chrysogenum Wisconsin 54-1255]
8306869	285	1520	2916.79	6020	17150	2929	10257	2.55576	Up	3.16e-12	2.06e-11	1.81416	Up	2.28e-12	1.63e-11	Penicillium chrysogenum Wisconsin 54-1255 hypothetical protein (Pc18g03930) mRNA, complete cds	-	-	-	gi|255942921|ref|XP_002562229.1|/1.45048e-28/Pc18g03930 [Penicillium chrysogenum Wisconsin 54-1255]
8308951	381	556	798.099	94	200.316	136	356.255	-1.99429	Down	1.18e-46	1.96e-45	-1.16366	Down	1.34e-19	1.77e-18	Penicillium chrysogenum Wisconsin 54-1255 hypothetical protein (Pc20g11410) mRNA, complete cds	GO:0030529//ribonucleoprotein complex	GO:0005488//binding	GO:0022613//ribonucleoprotein complex biogenesis	gi|255945719|ref|XP_002563627.1|/6.93961e-63/Pc20g11410 [Penicillium chrysogenum Wisconsin 54-1255]
8310851	3579	58	8.86284	93	21.0977	54	15.0584	1.25124	Up	1.29e-07	5.65e-07	-	-	-	-	Penicillium chrysogenum Wisconsin 54-1255 hypothetical protein (Pc22g04310) mRNA, complete cds	GO:0031224//intrinsic to membrane	GO:0046914//transition metal ion binding;GO:0043682//copper-transporting ATPase activity;GO:0032559//adenyl ribonucleotide binding	GO:0009206;GO:0000041//transition metal ion transport	gi|255947404|ref|XP_002564469.1|/0/Pc22g04310 [Penicillium chrysogenum Wisconsin 54-1255]
8309840	798	175	119.934	80	81.3956	179	223.87	-	-	-	-	-	-	-	-	Penicillium chrysogenum Wisconsin 54-1255 hypothetical protein (Pc21g16210) mRNA, complete cds	GO:0005789//endoplasmic reticulum membrane;GO:0031224//intrinsic to membrane	GO:0016787//hydrolase activity	GO:0051605//protein maturation by peptide bond cleavage	gi|255955751|ref|XP_002568628.1|/2.29029e-104/Pc21g16210 [Penicillium chrysogenum Wisconsin 54-1255]
8305115	1668	119	39.0173	11	5.35439	20	11.9669	-2.86532	Down	4.77e-16	4.66e-15	-1.70507	Down	3.79e-08	1.88e-07	Penicillium chrysogenum Wisconsin 54-1255 hypothetical protein (Pc18g03520) mRNA, complete cds	-	GO:0005488//binding	-	gi|255942843|ref|XP_002562190.1|/0/Pc18g03520 [Penicillium chrysogenum Wisconsin 54-1255]
8308576	1647	475	157.727	66	32.536	82	49.6898	-2.27732	Down	5.93e-47	9.86e-46	-1.66641	Down	9.54e-28	1.46e-26	Penicillium chrysogenum Wisconsin 54-1255 hypothetical protein (Pc20g13350) mRNA, complete cds	-	GO:0051536//iron-sulfur cluster binding;GO:0016836//hydro-lyase activity	GO:0019543//propionate catabolic process	gi|255946095|ref|XP_002563815.1|/0/Pc20g13350 [Penicillium chrysogenum Wisconsin 54-1255]
8311810	1014	125	67.4184	974	779.893	562	553.153	3.53206	Up	8.88e-16	8.54e-15	3.03646	Up	9.33e-15	1.05e-13	Penicillium chrysogenum Wisconsin 54-1255 hypothetical protein (Pc12g04170) mRNA, complete cds	GO:0044464//cell part	-	-	gi|255931461|ref|XP_002557287.1|/1.80034e-169/Pc12g04170 [Penicillium chrysogenum Wisconsin 54-1255]
8317145	1794	60	18.2909	26	11.767	56	31.1539	-	-	-	-	-	-	-	-	Penicillium chrysogenum Wisconsin 54-1255 hypothetical protein (Pc21g18180) mRNA, complete cds	-	GO:0005488//binding	-	gi|255956119|ref|XP_002568812.1|/0/Pc21g18180 [Penicillium chrysogenum Wisconsin 54-1255]
8305383	1425	110	42.2167	61	34.7559	101	70.7381	-	-	-	-	-	-	-	-	Penicillium chrysogenum Wisconsin 54-1255 hypothetical protein (Pc20g08220) mRNA, complete cds	-	GO:0004672//protein kinase activity;GO:0032559//adenyl ribonucleotide binding	GO:0006464//protein modification process	gi|255945155|ref|XP_002563345.1|/0/Pc20g08220 [Penicillium chrysogenum Wisconsin 54-1255]
8309108	492	0	0.001	11	18.1527	6	12.1712	14.1479	Up	3.61e-05	0.000119775	-	-	-	-	Penicillium chrysogenum Wisconsin 54-1255 hypothetical protein (Pc12g08490) mRNA, complete cds	-	-	-	gi|255932245|ref|XP_002557679.1|/4.69815e-88/Pc12g08490 [Penicillium chrysogenum Wisconsin 54-1255]
8309701	1110	27	13.3029	67	49.0078	48	43.1584	1.88127	Up	5.2e-09	2.59e-08	1.6979	Up	5.1e-07	2.21e-06	Penicillium chrysogenum Wisconsin 54-1255 hypothetical protein (Pc13g14470) mRNA, complete cds	GO:0044464//cell part	GO:0016772//transferase activity, transferring phosphorus-containing groups	-	gi|255938167|ref|XP_002559854.1|/0/Pc13g14470 [Penicillium chrysogenum Wisconsin 54-1255]
8306533	573	186	177.527	383	542.698	433	754.188	1.61211	Up	5.12e-13	3.67e-12	2.08688	Up	4.72e-13	3.8e-12	Penicillium chrysogenum Wisconsin 54-1255 hypothetical protein (Pc22g00390) mRNA, complete cds	-	GO:0046872//metal ion binding	-	gi|255946634|ref|XP_002564084.1|/4.61587e-106/Pc22g00390 [Penicillium chrysogenum Wisconsin 54-1255]
8314348	1516	31	11.1833	94	50.3434	110	72.4169	2.17046	Up	5.95e-10	3.22e-09	2.69498	Up	6.14e-09	3.25e-08	Penicillium chrysogenum Wisconsin 54-1255 hypothetical protein (Pc14g01850) mRNA, complete cds	-	-	-	gi|255945167|ref|XP_002563351.1|/0/Pc20g08280 [Penicillium chrysogenum Wisconsin 54-1255]
8304507	1698	52	16.7484	9	4.30347	9	5.28995	-1.96045	Down	2.07e-05	7.1e-05	-	-	-	-	Penicillium chrysogenum Wisconsin 54-1255 hypothetical protein (Pc16g04140) mRNA, complete cds	-	GO:0016810//hydrolase activity, acting on carbon-nitrogen (but not peptide) bonds;GO:0046914//transition metal ion binding;GO:0051287//NAD or NADH binding	GO:0016458//gene silencing;GO:0006464//protein modification process	gi|255940000|ref|XP_002560769.1|/0/Pc16g04140 [Penicillium chrysogenum Wisconsin 54-1255]
8315814	2085	10	2.62301	47	18.3023	31	14.8389	2.80273	Up	9.13e-06	3.26e-05	2.50009	Up	1.9e-05	6.6e-05	Penicillium chrysogenum Wisconsin 54-1255 hypothetical protein (Pc18g00270) mRNA, complete cds	-	-	GO:0008152//metabolic process	gi|255942211|ref|XP_002561874.1|/0/Pc18g00270 [Penicillium chrysogenum Wisconsin 54-1255]
8315785	906	332	200.409	487	436.43	459	505.628	1.1228	Up	0	0	1.33513	Up	0	0	Penicillium chrysogenum Wisconsin 54-1255 hypothetical protein (Pc13g10700) mRNA, complete cds	-	GO:0005488//binding;GO:0016649//oxidoreductase activity, acting on the CH-NH group of donors, quinone or similar compound as acceptor	GO:0008152//metabolic process	gi|255936927|ref|XP_002559490.1|/6.36652e-128/Pc13g10700 [Penicillium chrysogenum Wisconsin 54-1255]
8312982	4875	127	14.2474	56	9.32668	14	2.86616	-	-	-	-	-2.31351	Down	4.96e-12	3.42e-11	Penicillium chrysogenum Wisconsin 54-1255 hypothetical protein (Pc21g03110) mRNA, complete cds	-	-	-	gi|255953245|ref|XP_002567375.1|/0/Pc21g03110 [Penicillium chrysogenum Wisconsin 54-1255]
8314244	1821	421	126.438	80	35.6692	66	36.1727	-1.82568	Down	5.68e-32	8.16e-31	-1.80546	Down	1.99e-27	3.02e-26	Penicillium chrysogenum Wisconsin 54-1255 hypothetical protein (Pc18g01810) mRNA, complete cds	-	GO:0004721//phosphoprotein phosphatase activity	GO:0006796//phosphate metabolic process;GO:0006464//protein modification process	gi|255942513|ref|XP_002562025.1|/0/Pc18g01810 [Penicillium chrysogenum Wisconsin 54-1255]
8310243	666	219	179.836	582	709.517	686	1028.01	1.98015	Up	2.75e-13	2.08e-12	2.5151	Up	2.33e-13	2.02e-12	Penicillium chrysogenum Wisconsin 54-1255 hypothetical protein (Pc21g23710) mRNA, complete cds	-	GO:0005488//binding	-	gi|255957171|ref|XP_002569338.1|/4.07349e-124/Pc21g23710 [Penicillium chrysogenum Wisconsin 54-1255]
8312702	876	358	223.504	527	488.45	333	379.391	1.12791	Up	3.74e-13	2.75e-12	-	-	-	-	Penicillium chrysogenum Wisconsin 54-1255 hypothetical protein (Pc12g12300) mRNA, complete cds	-	-	-	gi|255933147|ref|XP_002558044.1|/6.0154e-112/Pc12g12300 [Penicillium chrysogenum Wisconsin 54-1255]
8310992	510	323	346.369	222	353.424	610	1193.73	-	-	-	-	1.7851	Up	6.37e-14	6.38e-13	Penicillium chrysogenum Wisconsin 54-1255 hypothetical protein (Pc22g24640) mRNA, complete cds	GO:0042579//microbody	GO:0016705//oxidoreductase activity, acting on paired donors, with incorporation or reduction of molecular oxygen;GO:0016209//antioxidant activity	GO:0008152//metabolic process;GO:0019725//cellular homeostasis	gi|255951170|ref|XP_002566352.1|/6.4136e-94/Pc22g24640 [Penicillium chrysogenum Wisconsin 54-1255]
8314447	1836	30	8.93625	297	131.34	156	84.8005	3.87749	Up	9.55e-10	5.08e-09	3.24633	Up	9.16e-09	4.77e-08	Penicillium chrysogenum Wisconsin 54-1255 hypothetical protein (Pc20g09120) mRNA, complete cds	-	GO:0005488//binding	-	gi|255945281|ref|XP_002563408.1|/0/Pc20g09120 [Penicillium chrysogenum Wisconsin 54-1255]
8307753	2214	68	16.7972	137	50.2408	110	49.5863	1.58064	Up	1.53e-14	1.39e-13	1.56172	Up	9.02e-13	6.91e-12	Penicillium chrysogenum Wisconsin 54-1255 hypothetical protein (Pc13g01450) mRNA, complete cds	-	-	-	gi|255935127|ref|XP_002558590.1|/0/Pc13g01450 [Penicillium chrysogenum Wisconsin 54-1255]
8313364	339	242	390.411	154	368.837	262	771.344	-	-	-	-	-	-	-	-	Penicillium chrysogenum Wisconsin 54-1255 hypothetical protein (Pc20g07740) mRNA, complete cds	-	-	-	gi|255945059|ref|XP_002563297.1|/2.53343e-57/Pc20g07740 [Penicillium chrysogenum Wisconsin 54-1255]
8310193	1032	144	76.3114	518	407.534	184	177.945	2.41695	Up	0	0	1.22146	Up	0	0	Penicillium chrysogenum Wisconsin 54-1255 hypothetical protein (Pc21g23210) mRNA, complete cds	GO:0016020//membrane;GO:0071944	GO:0016798//hydrolase activity, acting on glycosyl bonds	GO:0044238//primary metabolic process	gi|255957071|ref|XP_002569288.1|/7.7448e-152/Pc21g23210 [Penicillium chrysogenum Wisconsin 54-1255]
8314991	1305	216	90.5211	68	42.307	58	44.3572	-1.09736	Down	8.09e-09	3.96e-08	-1.02909	Down	3.47e-07	1.54e-06	Penicillium chrysogenum Wisconsin 54-1255 hypothetical protein (Pc16g12660) mRNA, complete cds	-	GO:0008483//transaminase activity;GO:0048037//cofactor binding	GO:0006547//histidine metabolic process	gi|255941592|ref|XP_002561565.1|/0/Pc16g12660 [Penicillium chrysogenum Wisconsin 54-1255]
8315828	912	12	7.19603	58	51.6353	106	116	2.84308	Up	3.88e-06	1.45e-05	4.01078	Up	9.35e-06	3.41e-05	Penicillium chrysogenum Wisconsin 54-1255 hypothetical protein (Pc18g00410) mRNA, complete cds	-	GO:0019842//vitamin binding;GO:0016491//oxidoreductase activity;GO:0046914//transition metal ion binding	GO:0008152//metabolic process	gi|255942239|ref|XP_002561888.1|/1.5157e-169/Pc18g00410 [Penicillium chrysogenum Wisconsin 54-1255]
8316981	1332	237	97.3085	454	276.736	374	280.23	1.50787	Up	5.28e-13	3.78e-12	1.52597	Up	4.89e-13	3.92e-12	Penicillium chrysogenum Wisconsin 54-1255 hypothetical protein (Pc21g17400) mRNA, complete cds	GO:0044424//intracellular part	GO:0005488//binding	-	gi|255955971|ref|XP_002568738.1|/0/Pc21g17400 [Penicillium chrysogenum Wisconsin 54-1255]
8316015	594	4332	3988.49	808	1104.43	891	1497.06	-1.85254	Down	0	0	-1.41372	Down	7.64e-190	1.96e-188	Penicillium chrysogenum Wisconsin 54-1255 hypothetical protein (Pc13g08880) mRNA, complete cds	GO:0030529//ribonucleoprotein complex	GO:0005198//structural molecule activity	GO:0010467//gene expression	gi|255936573|ref|XP_002559313.1|/1.28324e-93/Pc13g08880 [Penicillium chrysogenum Wisconsin 54-1255]
8314727	1044	799	418.555	81	62.9939	90	86.0377	-2.73214	Down	3.71e-95	7.77e-94	-2.28238	Down	1.77e-67	3.6e-66	Penicillium chrysogenum Wisconsin 54-1255 hypothetical protein (Pc13g02720) mRNA, complete cds	GO:0044424//intracellular part	GO:0008168//methyltransferase activity	GO:0008213	gi|255935369|ref|XP_002558711.1|/0/Pc13g02720 [Penicillium chrysogenum Wisconsin 54-1255]
8308034	3990	27	3.70082	48	9.76747	28	7.00377	1.40014	Up	3.46e-05	0.000115101	-	-	-	-	Penicillium chrysogenum Wisconsin 54-1255 hypothetical protein (Pc21g00840) mRNA, complete cds	-	-	-	gi|255952809|ref|XP_002567157.1|/0/Pc21g00840 [Penicillium chrysogenum Wisconsin 54-1255]
8305767	1143	77	36.8427	259	183.979	93	81.2051	2.32009	Up	0	0	1.14019	Up	2.75e-07	1.23e-06	Penicillium chrysogenum Wisconsin 54-1255 hypothetical protein (Pc21g01460) mRNA, complete cds	-	-	-	gi|255952927|ref|XP_002567216.1|/0/Pc21g01460 [Penicillium chrysogenum Wisconsin 54-1255]
8317270	1263	92	39.8374	29	18.6427	21	16.5944	-1.09551	Down	0.000189733	0.000553894	-1.26342	Down	0.000107865	0.000331929	Penicillium chrysogenum Wisconsin 54-1255 hypothetical protein (Pc21g08770) mRNA, complete cds	-	GO:0016301//kinase activity;GO:0032559//adenyl ribonucleotide binding	GO:0006464//protein modification process	gi|255954327|ref|XP_002567916.1|/0/Pc21g08770 [Penicillium chrysogenum Wisconsin 54-1255]
8308972	1596	726	248.777	151	76.8171	232	145.078	-1.69535	Down	5.81e-49	9.85e-48	-	-	-	-	Penicillium chrysogenum Wisconsin 54-1255 hypothetical protein (Pc22g22460) mRNA, complete cds	GO:0044424//intracellular part	GO:0005515//protein binding;GO:0032559//adenyl ribonucleotide binding	GO:0044267//cellular protein metabolic process	gi|255950746|ref|XP_002566140.1|/0/Pc22g22460 [Penicillium chrysogenum Wisconsin 54-1255]
8309270	1251	405	177.053	96	62.3057	130	103.713	-1.50675	Down	6.17e-24	7.71e-23	-	-	-	-	Penicillium chrysogenum Wisconsin 54-1255 hypothetical protein (Pc22g23830) mRNA, complete cds	-	GO:0048037//cofactor binding;GO:0008483//transaminase activity	GO:0006519//cellular amino acid and derivative metabolic process	gi|255951014|ref|XP_002566274.1|/0/Pc22g23830 [Penicillium chrysogenum Wisconsin 54-1255]
8304067	1140	91	43.6559	168	119.652	154	134.823	1.45459	Up	0	0	1.62681	Up	0	0	Penicillium chrysogenum Wisconsin 54-1255 hypothetical protein (Pc13g04220) mRNA, complete cds	-	GO:0003824//catalytic activity	-	gi|255935663|ref|XP_002558858.1|/0/Pc13g04220 [Penicillium chrysogenum Wisconsin 54-1255]
8314108	2271	351	84.5272	29	10.368	43	18.8972	-3.02728	Down	3.95e-47	6.6e-46	-2.16124	Down	1.15e-28	1.78e-27	Penicillium chrysogenum Wisconsin 54-1255 hypothetical protein (Pc21g06700) mRNA, complete cds	-	GO:0032559//adenyl ribonucleotide binding;GO:0042623//ATPase activity, coupled	-	gi|255953923|ref|XP_002567714.1|/0/Pc21g06700 [Penicillium chrysogenum Wisconsin 54-1255]
8310541	1778	14	4.30629	118	53.8845	73	40.9768	3.64535	Up	1.61e-06	6.33e-06	3.25029	Up	4.53e-06	1.73e-05	Penicillium chrysogenum Wisconsin 54-1255 hypothetical protein (Pc06g01310) mRNA, complete cds	-	GO:0003824//catalytic activity;GO:0046914//transition metal ion binding	GO:0008152//metabolic process	gi|255930917|ref|XP_002557015.1|/0/Pc12g01160 [Penicillium chrysogenum Wisconsin 54-1255]
8311363	2640	244	50.5467	52	15.9924	46	17.39	-1.66023	Down	5.37e-17	5.39e-16	-1.53936	Down	1.61e-13	1.46e-12	Penicillium chrysogenum Wisconsin 54-1255 hypothetical protein (Pc16g08300) mRNA, complete cds	GO:0043231//intracellular membrane-bounded organelle	GO:0003676//nucleic acid binding;GO:0016462//pyrophosphatase activity;GO:0032559//adenyl ribonucleotide binding	GO:0006259//DNA metabolic process	gi|255940764|ref|XP_002561151.1|/0/Pc16g08300 [Penicillium chrysogenum Wisconsin 54-1255]
8314747	564	165	159.997	53	76.2975	32	56.6262	-1.06834	Down	8.45e-07	3.42e-06	-1.4985	Down	2.97e-09	1.62e-08	Penicillium chrysogenum Wisconsin 54-1255 hypothetical protein (Pc13g02920) mRNA, complete cds	-	-	-	gi|255935407|ref|XP_002558730.1|/1.01897e-86/Pc13g02920 [Penicillium chrysogenum Wisconsin 54-1255]
8304841	333	144	236.497	137	334.034	287	860.17	-	-	-	-	1.8628	Up	0	0	Penicillium chrysogenum Wisconsin 54-1255 hypothetical protein (Pc18g04840) mRNA, complete cds	-	-	-	gi|255943093|ref|XP_002562315.1|/2.46831e-60/Pc18g04840 [Penicillium chrysogenum Wisconsin 54-1255]
8316022	216	183	463.345	478	1796.75	133	614.532	1.95523	Up	2.12e-13	1.65e-12	-	-	-	-	Penicillium chrysogenum Wisconsin 54-1255 hypothetical protein (Pc13g08950) mRNA, complete cds	-	-	-	gi|255936587|ref|XP_002559320.1|/4.1342e-23/Pc13g08950 [Penicillium chrysogenum Wisconsin 54-1255]
8309613	948	75	43.2673	12	10.2775	13	13.6862	-2.07379	Down	9.64e-08	4.27e-07	-1.66056	Down	2.08e-05	7.17e-05	Penicillium chrysogenum Wisconsin 54-1255 hypothetical protein (Pc13g13570) mRNA, complete cds	GO:0030684//preribosome	-	GO:0042254//ribosome biogenesis	gi|255937489|ref|XP_002559771.1|/2.10624e-153/Pc13g13570 [Penicillium chrysogenum Wisconsin 54-1255]
8314637	1146	89	42.4729	42	29.7563	72	62.7039	-	-	-	-	-	-	-	-	Penicillium chrysogenum Wisconsin 54-1255 peroxin-19 Pex19-Penicillium chrysogenum (Pc18g00900) mRNA, complete cds	-	-	-	gi|255942335|ref|XP_002561936.1|/3.95416e-139/peroxin-19 Pex19-Penicillium chrysogenum [Penicillium chrysogenum Wisconsin 54-1255]
8309578	390	69	96.759	3	6.24555	19	48.6223	-3.9535	Down	1.91e-12	1.27e-11	-	-	-	-	Penicillium chrysogenum Wisconsin 54-1255 hypothetical protein (Pc22g12430) mRNA, complete cds	GO:0044464//cell part	GO:0003723//RNA binding	-	gi|255948840|ref|XP_002565187.1|/4.30016e-57/Pc22g12430 [Penicillium chrysogenum Wisconsin 54-1255]
8311665	882	187	115.952	19	17.4904	60	67.8937	-2.7289	Down	2.31e-23	2.83e-22	-	-	-	-	Penicillium chrysogenum Wisconsin 54-1255 hypothetical protein (Pc13g12320) mRNA, complete cds	GO:0032991//macromolecular complex	GO:0016876//ligase activity, forming aminoacyl-tRNA and related compounds;GO:0032559//adenyl ribonucleotide binding	GO:0010467//gene expression	gi|255937243|ref|XP_002559648.1|/7.36056e-150/Pc13g12320 [Penicillium chrysogenum Wisconsin 54-1255]
8304452	1578	23	7.97127	43	22.1246	23	14.5468	1.47277	Up	4.65e-05	0.000151961	-	-	-	-	Penicillium chrysogenum Wisconsin 54-1255 hypothetical protein (Pc22g25240) mRNA, complete cds	-	-	-	gi|255951288|ref|XP_002566411.1|/0/Pc22g25240 [Penicillium chrysogenum Wisconsin 54-1255]
8313348	957	66	37.7171	36	30.5425	72	75.0874	-	-	-	-	-	-	-	-	Penicillium chrysogenum Wisconsin 54-1255 hypothetical protein (Pc20g07570) mRNA, complete cds	-	-	-	gi|255945025|ref|XP_002563280.1|/2.96701e-179/Pc20g07570 [Penicillium chrysogenum Wisconsin 54-1255]
8304617	1260	79	34.2897	147	94.7241	181	143.369	1.46596	Up	0	0	2.06389	Up	0	0	Penicillium chrysogenum Wisconsin 54-1255 hypothetical protein (Pc22g06820) mRNA, complete cds	-	GO:0016453	-	gi|255947884|ref|XP_002564709.1|/0/Pc22g06820 [Penicillium chrysogenum Wisconsin 54-1255]
8317405	3600	167	25.37	59	13.3065	130	36.0402	-	-	-	-	-	-	-	-	Penicillium chrysogenum Wisconsin 54-1255 hypothetical protein (Pc12g12820) mRNA, complete cds	GO:0043232	GO:0003676//nucleic acid binding;GO:0032559//adenyl ribonucleotide binding	GO:0051276//chromosome organization	gi|255933239|ref|XP_002558090.1|/0/Pc12g12820 [Penicillium chrysogenum Wisconsin 54-1255]
8312878	564	8	7.75742	22	31.6707	18	31.8522	2.0295	Up	0.00028582	0.000812877	-	-	-	-	Penicillium chrysogenum Wisconsin 54-1255 hypothetical protein (Pc20g05350) mRNA, complete cds	-	-	-	gi|255944607|ref|XP_002563071.1|/1.78618e-107/Pc20g05350 [Penicillium chrysogenum Wisconsin 54-1255]
8305506	3045	242	43.4645	81	21.5979	42	13.766	-1.00895	Down	1.16e-08	5.59e-08	-1.65873	Down	9.61e-15	1.08e-13	Penicillium chrysogenum Wisconsin 54-1255 hypothetical protein (Pc13g06340) mRNA, complete cds	-	GO:0008375//acetylglucosaminyltransferase activity	GO:0006023	gi|255936083|ref|XP_002559068.1|/0/Pc13g06340 [Penicillium chrysogenum Wisconsin 54-1255]
8311062	1113	80	39.3099	33	24.0731	90	80.7038	-	-	-	-	1.03775	Up	2.89e-06	1.13e-05	Penicillium chrysogenum Wisconsin 54-1255 hypothetical protein (Pc16g07740) mRNA, complete cds	GO:0043231//intracellular membrane-bounded organelle	GO:0016772//transferase activity, transferring phosphorus-containing groups;GO:0046914//transition metal ion binding	GO:0009987//cellular process	gi|255940656|ref|XP_002561097.1|/0/Pc16g07740 [Penicillium chrysogenum Wisconsin 54-1255]
8317189	1029	139	73.8765	25	19.726	83	80.5025	-1.90502	Down	4.5e-12	2.91e-11	-	-	-	-	Penicillium chrysogenum Wisconsin 54-1255 hypothetical protein (Pc21g18620) mRNA, complete cds	-	GO:0046872//metal ion binding;GO:0003824//catalytic activity;GO:0015075//ion transmembrane transporter activity	GO:0010468//regulation of gene expression;GO:0030001//metal ion transport;GO:0006350//transcription	gi|255956203|ref|XP_002568854.1|/0/Pc21g18620 [Penicillium chrysogenum Wisconsin 54-1255]
8309705	912	6147	3686.17	593	527.927	354	387.396	-2.80371	Down	0	0	-3.25024	Down	0	0	Penicillium chrysogenum Wisconsin 54-1255 hypothetical protein (Pc13g14510) mRNA, complete cds	GO:0033279	GO:0005198//structural molecule activity	GO:0010467//gene expression	gi|255938175|ref|XP_002559858.1|/2.60949e-137/Pc13g14510 [Penicillium chrysogenum Wisconsin 54-1255]
8317356	561	797	776.966	478	691.797	937	1666.95	-	-	-	-	1.10129	Up	4.9e-13	3.92e-12	Penicillium chrysogenum Wisconsin 54-1255 hypothetical protein (Pc13g05640) mRNA, complete cds	-	GO:0016491//oxidoreductase activity	-	gi|255935943|ref|XP_002558998.1|/5.66486e-98/Pc13g05640 [Penicillium chrysogenum Wisconsin 54-1255]
8305508	1062	63	32.4431	25	19.113	12	11.2773	-	-	-	-	-1.5245	Down	0.000253978	0.000730087	Penicillium chrysogenum Wisconsin 54-1255 hypothetical protein (Pc13g06360) mRNA, complete cds	-	GO:0016791//phosphatase activity	-	gi|255936087|ref|XP_002559070.1|/0/Pc13g06360 [Penicillium chrysogenum Wisconsin 54-1255]
8305411	2130	90	23.1084	10	3.81184	16	7.49699	-2.59986	Down	2.26e-11	1.39e-10	-1.62403	Down	4.1e-06	1.57e-05	Penicillium chrysogenum Wisconsin 54-1255 hypothetical protein (Pc21g02020) mRNA, complete cds	-	-	-	gi|255953029|ref|XP_002567267.1|/0/Pc21g02020 [Penicillium chrysogenum Wisconsin 54-1255]
8309827	1311	59	24.6125	313	193.845	217	165.198	2.97744	Up	1.12e-13	9.24e-13	2.74673	Up	3.23e-13	2.74e-12	Penicillium chrysogenum Wisconsin 54-1255 hypothetical protein (Pc21g16080) mRNA, complete cds	-	-	-	gi|255955727|ref|XP_002568616.1|/0/Pc21g16080 [Penicillium chrysogenum Wisconsin 54-1255]
8315636	714	87	66.6389	28	31.84	19	26.5584	-	-	-	-	-1.3272	Down	9.39e-05	0.000290776	Penicillium chrysogenum Wisconsin 54-1255 hypothetical protein (Pc20g14590) mRNA, complete cds	-	GO:0046914//transition metal ion binding	-	gi|255946335|ref|XP_002563935.1|/1.56533e-127/Pc20g14590 [Penicillium chrysogenum Wisconsin 54-1255]
8317099	741	45	33.2125	509	557.716	242	325.945	4.06974	Up	1.09e-12	7.44e-12	3.29483	Up	2.31e-11	1.51e-10	Penicillium chrysogenum Wisconsin 54-1255 hypothetical protein (Pc20g10260) mRNA, complete cds	-	-	-	gi|255945501|ref|XP_002563518.1|/2.26193e-124/Pc20g10260 [Penicillium chrysogenum Wisconsin 54-1255]
8314456	3372	232	37.6277	360	86.682	663	196.233	1.20394	Up	5.97e-13	4.24e-12	2.3827	Up	5.48e-13	4.33e-12	Penicillium chrysogenum Wisconsin 54-1255 hypothetical protein (Pc20g09210) mRNA, complete cds	-	-	-	gi|255945299|ref|XP_002563417.1|/0/Pc20g09210 [Penicillium chrysogenum Wisconsin 54-1255]
8313355	426	103	132.231	39	74.3308	111	260.052	-	-	-	-	-	-	-	-	Penicillium chrysogenum Wisconsin 54-1255 hypothetical protein (Pc20g07640) mRNA, complete cds	-	GO:0003676//nucleic acid binding;GO:0030554//adenyl nucleotide binding;GO:0003824//catalytic activity	-	gi|255945039|ref|XP_002563287.1|/3.12929e-39/Pc20g07640 [Penicillium chrysogenum Wisconsin 54-1255]
8313731	1419	67	25.8225	25	14.3045	62	43.607	-	-	-	-	-	-	-	-	Penicillium chrysogenum Wisconsin 54-1255 hypothetical protein (Pc22g05850) mRNA, complete cds	-	GO:0004871//signal transducer activity	GO:0006810//transport	gi|255947700|ref|XP_002564617.1|/0/Pc22g05850 [Penicillium chrysogenum Wisconsin 54-1255]
8307949	717	762	581.223	158	178.917	340	473.267	-1.6998	Down	1.73e-51	2.99e-50	-	-	-	-	Penicillium chrysogenum Wisconsin 54-1255 hypothetical protein (Pc21g13600) mRNA, complete cds	GO:0044424//intracellular part	GO:0008135//translation factor activity, nucleic acid binding	GO:0006412//translation	gi|255955249|ref|XP_002568377.1|/3.06921e-139/Pc21g13600 [Penicillium chrysogenum Wisconsin 54-1255]
8303961	1497	233	85.1218	28	15.1862	37	24.6676	-2.48676	Down	3.65e-26	4.75e-25	-1.78691	Down	1.31e-15	1.55e-14	Penicillium chrysogenum Wisconsin 54-1255 hypothetical protein (Pc22g10030) mRNA, complete cds	-	GO:0016620//oxidoreductase activity, acting on the aldehyde or oxo group of donors, NAD or NADP as acceptor	GO:0008152//metabolic process	gi|255948490|ref|XP_002565012.1|/0/Pc22g10030 [Penicillium chrysogenum Wisconsin 54-1255]
8310221	1269	261	112.483	795	508.65	582	457.728	2.17697	Up	9.97e-14	8.33e-13	2.02479	Up	1.99e-13	1.76e-12	Penicillium chrysogenum Wisconsin 54-1255 hypothetical protein (Pc21g23490) mRNA, complete cds	GO:0043231//intracellular membrane-bounded organelle;GO:0031224//intrinsic to membrane	GO:0046914//transition metal ion binding;GO:0003824//catalytic activity	GO:0006631//fatty acid metabolic process	gi|255957127|ref|XP_002569316.1|/0/Pc21g23490 [Penicillium chrysogenum Wisconsin 54-1255]
8309872	1203	45	20.4575	3	2.02474	5	4.14812	-3.33682	Down	1.36e-07	5.96e-07	-2.3021	Down	5.98e-05	0.000192466	Penicillium chrysogenum Wisconsin 54-1255 hypothetical protein (Pc21g16530) mRNA, complete cds	GO:0044423	-	-	gi|255955815|ref|XP_002568660.1|/1.5646e-141/Pc21g16530 [Penicillium chrysogenum Wisconsin 54-1255]
8307028	2148	111	28.2615	33	12.4736	13	6.04026	-1.17996	Down	1.31e-05	4.61e-05	-2.22616	Down	2.95e-10	1.78e-09	Penicillium chrysogenum Wisconsin 54-1255 hypothetical protein (Pc16g02470) mRNA, complete cds	-	-	-	gi|255939700|ref|XP_002560619.1|/0/Pc16g02470 [Penicillium chrysogenum Wisconsin 54-1255]
8311161	1125	64	31.1124	158	114.03	203	180.09	1.87385	Up	0	0	2.53316	Up	6.22e-14	6.3e-13	Penicillium chrysogenum Wisconsin 54-1255 hypothetical protein (Pc21g04940) mRNA, complete cds	-	-	-	gi|255953575|ref|XP_002567540.1|/2.90718e-179/Pc21g04940 [Penicillium chrysogenum Wisconsin 54-1255]
8312753	1155	295	139.684	549	385.926	554	478.712	1.46616	Up	2.22e-13	1.72e-12	1.77699	Up	2.32e-13	2.02e-12	Penicillium chrysogenum Wisconsin 54-1255 peroxin Pex16-Penicillium chrysogenum (Pc12g05220) mRNA, complete cds	-	-	-	gi|255931625|ref|XP_002557369.1|/0/peroxin Pex16-Penicillium chrysogenum [Penicillium chrysogenum Wisconsin 54-1255]
8311490	2613	346	72.4175	97	30.1402	87	33.2297	-1.26465	Down	2.97e-16	2.92e-15	-1.12386	Down	3.92e-12	2.73e-11	Penicillium chrysogenum Wisconsin 54-1255 hypothetical protein (Pc16g14140) mRNA, complete cds	-	GO:0046914//transition metal ion binding;GO:0016616//oxidoreductase activity, acting on the CH-OH group of donors, NAD or NADP as acceptor;GO:0016462//pyrophosphatase activity;GO:0019238//cyclohydrolase activity;GO:0000166//nucleotide binding	GO:0006547//histidine metabolic process	gi|255941886|ref|XP_002561712.1|/0/Pc16g14140 [Penicillium chrysogenum Wisconsin 54-1255]
8304833	1314	208	86.5714	371	229.241	164	124.565	1.4049	Up	2.41e-13	1.85e-12	-	-	-	-	Penicillium chrysogenum Wisconsin 54-1255 hypothetical protein (Pc18g04760) mRNA, complete cds	GO:0044464//cell part	GO:0046914//transition metal ion binding	-	gi|255943081|ref|XP_002562309.1|/0/Pc18g04760 [Penicillium chrysogenum Wisconsin 54-1255]
8312056	1005	300	163.253	24	19.3892	18	17.8753	-3.07379	Down	4.63e-41	7.26e-40	-3.19107	Down	1.46e-36	2.46e-35	Penicillium chrysogenum Wisconsin 54-1255 hypothetical protein (Pc12g03360) mRNA, complete cds	-	GO:0004486//methylenetetrahydrofolate dehydrogenase activity	GO:0006760//folic acid and derivative metabolic process	gi|255931329|ref|XP_002557221.1|/0/Pc12g03360 [Penicillium chrysogenum Wisconsin 54-1255]
8316005	501	162	176.841	496	803.818	330	657.39	2.18441	Up	0	0	1.89429	Up	0	0	Penicillium chrysogenum Wisconsin 54-1255 hypothetical protein (Pc13g08780) mRNA, complete cds	-	-	-	gi|242768425|ref|XP_002341566.1|/2.03476e-17/period circadian protein, putative [Talaromyces stipitatus ATCC 10500]
8307161	1017	12	6.45308	23	18.362	47	46.1236	-	-	-	-	2.83745	Up	9.35e-06	3.4e-05	Penicillium chrysogenum Wisconsin 54-1255 hypothetical protein (Pc20g02140) mRNA, complete cds	GO:0043231//intracellular membrane-bounded organelle;GO:0044427//chromosomal part	GO:0005488//binding	GO:0009987//cellular process	gi|255944011|ref|XP_002562773.1|/2.61856e-160/Pc20g02140 [Penicillium chrysogenum Wisconsin 54-1255]
8315917	792	164	113.247	647	663.274	423	533.042	2.55014	Up	2.53e-14	2.24e-13	2.23478	Up	0	0	Penicillium chrysogenum Wisconsin 54-1255 hypothetical protein (Pc22g19140) mRNA, complete cds	-	-	-	gi|255950100|ref|XP_002565817.1|/5.11422e-88/Pc22g19140 [Penicillium chrysogenum Wisconsin 54-1255]
8314958	2016	26	7.05325	2	0.805477	6	2.97035	-3.13037	Down	0.000133791	0.000402869	-	-	-	-	Penicillium chrysogenum Wisconsin 54-1255 hypothetical protein (Pc16g12330) mRNA, complete cds	-	-	-	gi|255941526|ref|XP_002561532.1|/0/Pc16g12330 [Penicillium chrysogenum Wisconsin 54-1255]
8312210	1008	44	23.8726	53	42.6903	111	109.903	-	-	-	-	2.2028	Up	3.42e-11	2.21e-10	Penicillium chrysogenum Wisconsin 54-1255 hypothetical protein (Pc22g17250) mRNA, complete cds	-	GO:0016614//oxidoreductase activity, acting on CH-OH group of donors;GO:0000166//nucleotide binding	-	gi|255949742|ref|XP_002565638.1|/0/Pc22g17250 [Penicillium chrysogenum Wisconsin 54-1255]
8316319	1917	4	1.14115	23	9.74136	26	13.5362	3.09363	Up	9.16e-05	0.000283821	3.56826	Up	0.000116239	0.000356043	Penicillium chrysogenum Wisconsin 54-1255 lysophospholipase phospholipase B plb1-Penicillium chrysogenum (plb1) mRNA, complete cds	GO:0031224//intrinsic to membrane	GO:0004091//carboxylesterase activity;GO:0016298//lipase activity	GO:0006644//phospholipid metabolic process	gi|255942725|ref|XP_002562131.1|/0/lysophospholipase phospholipase B plb1-Penicillium chrysogenum [Penicillium chrysogenum Wisconsin 54-1255]
8305762	1941	78	21.9774	153	64	92	47.3052	1.54205	Up	0	0	1.10598	Up	6.16e-07	2.64e-06	Penicillium chrysogenum Wisconsin 54-1255 hypothetical protein (Pc21g01410) mRNA, complete cds	-	-	-	gi|255952917|ref|XP_002567211.1|/0/Pc21g01410 [Penicillium chrysogenum Wisconsin 54-1255]
8309635	690	22	17.4373	31	36.4776	41	59.3036	-	-	-	-	1.76594	Up	1.91e-06	7.68e-06	Penicillium chrysogenum Wisconsin 54-1255 hypothetical protein (Pc13g13800) mRNA, complete cds	GO:0031966//mitochondrial membrane	GO:0048037//cofactor binding;GO:0003824//catalytic activity	GO:0008152//metabolic process	gi|255937529|ref|XP_002559791.1|/3.34662e-116/Pc13g13800 [Penicillium chrysogenum Wisconsin 54-1255]
8314437	1269	34	14.6529	506	323.745	359	282.345	4.4656	Up	1.44e-10	8.26e-10	4.2682	Up	1.85e-09	1.04e-08	Penicillium chrysogenum Wisconsin 54-1255 hypothetical protein (Pc16g06360) mRNA, complete cds	-	GO:0000166//nucleotide binding;GO:0003824//catalytic activity	-	gi|255940406|ref|XP_002560972.1|/0/Pc16g06360 [Penicillium chrysogenum Wisconsin 54-1255]
8309204	1776	133	40.9558	1547	707.231	1221	686.15	4.11004	Up	2.07e-14	1.86e-13	4.06639	Up	9.79e-14	9.37e-13	Penicillium chrysogenum Wisconsin 54-1255 hypothetical protein (Pc22g08330) mRNA, complete cds	-	-	-	gi|255948158|ref|XP_002564846.1|/0/Pc22g08330 [Penicillium chrysogenum Wisconsin 54-1255]
8313576	813	89	59.8696	28	27.9628	32	39.2831	-1.09831	Down	0.000236022	0.000679217	-	-	-	-	Penicillium chrysogenum Wisconsin 54-1255 hypothetical protein (Pc21g05900) mRNA, complete cds	-	GO:0003824//catalytic activity	GO:0008152//metabolic process	gi|255953765|ref|XP_002567635.1|/1.62673e-145/Pc21g05900 [Penicillium chrysogenum Wisconsin 54-1255]
8305790	1323	2	0.826755	15	9.20545	24	18.105	3.47696	Up	0.000211266	0.000613067	4.45278	Up	0.000171274	0.000506322	Penicillium chrysogenum Wisconsin 54-1255 hypothetical protein (Pc21g01690) mRNA, complete cds	-	-	GO:0006810//transport	gi|255952965|ref|XP_002567235.1|/0/Pc21g01690 [Penicillium chrysogenum Wisconsin 54-1255]
8308232	537	37	37.682	5	7.55979	12	22.3025	-2.31746	Down	7.88e-05	0.000247892	-	-	-	-	Penicillium chrysogenum Wisconsin 54-1255 hypothetical protein (Pc12g15770) mRNA, complete cds	-	GO:0008079//translation termination factor activity;GO:0003824//catalytic activity	GO:0006412//translation	gi|255934190|ref|XP_002558376.1|/3.38144e-86/Pc12g15770 [Penicillium chrysogenum Wisconsin 54-1255]
8312321	2196	139	34.617	223	82.4492	153	69.5354	1.25203	Up	2.11e-14	1.89e-13	1.00627	Up	2.89e-09	1.58e-08	Penicillium chrysogenum Wisconsin 54-1255 hypothetical protein (Pc13g04500) mRNA, complete cds	-	GO:0005488//binding	-	gi|255935717|ref|XP_002558885.1|/0/Pc13g04500 [Penicillium chrysogenum Wisconsin 54-1255]
8304180	996	88	48.3203	368	299.987	489	490	2.6342	Up	6.22e-15	5.82e-14	3.34208	Up	2.73e-14	2.92e-13	Penicillium chrysogenum Wisconsin 54-1255 hypothetical protein (Pc20g08410) mRNA, complete cds	-	GO:0005488//binding;GO:0003824//catalytic activity	GO:0005996//monosaccharide metabolic process	gi|255945193|ref|XP_002563364.1|/0/Pc20g08410 [Penicillium chrysogenum Wisconsin 54-1255]
8314019	825	20	13.2581	22	21.6512	36	43.5507	-	-	-	-	1.71582	Up	1.15e-05	4.15e-05	Penicillium chrysogenum Wisconsin 54-1255 hypothetical protein (Pc13g15140) mRNA, complete cds	GO:0043231//intracellular membrane-bounded organelle;GO:0044427//chromosomal part	GO:0004672//protein kinase activity;GO:0032559//adenyl ribonucleotide binding	GO:0008610//lipid biosynthetic process;GO:0010468//regulation of gene expression;GO:0006464//protein modification process	gi|255938279|ref|XP_002559910.1|/2.41708e-144/Pc13g15140 [Penicillium chrysogenum Wisconsin 54-1255]
8313929	1368	43	17.1905	5	2.96755	13	9.48427	-2.53427	Down	6.91e-06	2.51e-05	-	-	-	-	Penicillium chrysogenum Wisconsin 54-1255 hypothetical protein (Pc16g01970) mRNA, complete cds	-	-	-	gi|255939602|ref|XP_002560570.1|/0/Pc16g01970 [Penicillium chrysogenum Wisconsin 54-1255]
8308216	2358	336	77.9296	62	21.3482	40	16.9302	-1.86805	Down	1.42e-26	1.87e-25	-2.20257	Down	4.22e-28	6.51e-27	Penicillium chrysogenum Wisconsin 54-1255 hypothetical protein (Pc12g15610) mRNA, complete cds	GO:0044464//cell part	GO:0008047//enzyme activator activity;GO:0005083//small GTPase regulator activity	GO:0009966//regulation of signal transduction;GO:0035556//intracellular signal transduction	gi|255934160|ref|XP_002558361.1|/0/Pc12g15610 [Penicillium chrysogenum Wisconsin 54-1255]
8315744	984	119	66.1391	143	117.993	184	186.625	-	-	-	-	1.49656	Up	0	0	Penicillium chrysogenum Wisconsin 54-1255 hypothetical protein (Pc13g10290) mRNA, complete cds	-	-	-	gi|255936849|ref|XP_002559451.1|/2.46589e-176/Pc13g10290 [Penicillium chrysogenum Wisconsin 54-1255]
8313632	2514	59	12.8349	110	35.5256	112	44.4631	1.46878	Up	7.81e-11	4.59e-10	1.79253	Up	3.24e-13	2.74e-12	Penicillium chrysogenum Wisconsin 54-1255 hypothetical protein (Pc21g06460) mRNA, complete cds	-	-	-	gi|255953877|ref|XP_002567691.1|/0/Pc21g06460 [Penicillium chrysogenum Wisconsin 54-1255]
8316056	816	113	75.7347	261	259.695	186	227.494	1.77779	Up	2.4e-13	1.84e-12	1.5868	Up	2.3e-13	2e-12	Penicillium chrysogenum Wisconsin 54-1255 hypothetical protein (Pc13g09290) mRNA, complete cds	-	-	-	gi|255936653|ref|XP_002559353.1|/6.03072e-140/Pc13g09290 [Penicillium chrysogenum Wisconsin 54-1255]
8305693	969	2965	1673.43	1356	1136.19	730	751.875	-	-	-	-	-1.15424	Down	2.27e-96	5.05e-95	Penicillium chrysogenum Wisconsin 54-1255 hypothetical protein (Pc22g08810) mRNA, complete cds	-	-	-	gi|255948252|ref|XP_002564893.1|/3.27667e-141/Pc22g08810 [Penicillium chrysogenum Wisconsin 54-1255]
8308543	954	94	53.8873	4	3.40428	14	14.6462	-3.98452	Down	1.19e-16	1.18e-15	-1.87941	Down	1.97e-07	8.97e-07	Penicillium chrysogenum Wisconsin 54-1255 hypothetical protein (Pc20g13000) mRNA, complete cds	-	-	-	gi|255946029|ref|XP_002563782.1|/3.54283e-124/Pc20g13000 [Penicillium chrysogenum Wisconsin 54-1255]
8313174	741	230	169.753	18	19.7228	22	29.6313	-3.1055	Down	4.25e-32	6.12e-31	-2.51824	Down	1.08e-22	1.52e-21	Penicillium chrysogenum Wisconsin 54-1255 hypothetical protein (Pc21g03380) mRNA, complete cds	GO:0030529//ribonucleoprotein complex	-	GO:0022613//ribonucleoprotein complex biogenesis	gi|255953299|ref|XP_002567402.1|/8.8536e-137/Pc21g03380 [Penicillium chrysogenum Wisconsin 54-1255]
8308552	2442	160	35.8328	323	107.392	412	168.383	1.58353	Up	0	0	2.23239	Up	0	0	Penicillium chrysogenum Wisconsin 54-1255 hypothetical protein (Pc20g13090) mRNA, complete cds	GO:0044464//cell part	GO:0005099//Ras GTPase activator activity	GO:0032318//regulation of Ras GTPase activity	gi|255946047|ref|XP_002563791.1|/0/Pc20g13090 [Penicillium chrysogenum Wisconsin 54-1255]
8314214	369	715	1059.71	548	1205.78	881	2382.85	-	-	-	-	1.16902	Up	0	0	Penicillium chrysogenum Wisconsin 54-1255 hypothetical protein (Pc18g01510) mRNA, complete cds	-	GO:0003824//catalytic activity	-	gi|255942453|ref|XP_002561995.1|/1.93792e-33/Pc18g01510 [Penicillium chrysogenum Wisconsin 54-1255]
8311564	1170	280	130.882	305	211.655	350	298.558	-	-	-	-	1.18975	Up	0	0	Penicillium chrysogenum Wisconsin 54-1255 hypothetical protein (Pc13g08280) mRNA, complete cds	GO:0033176//proton-transporting V-type ATPase complex	GO:0015662//ATPase activity, coupled to transmembrane movement of ions, phosphorylative mechanism	GO:0006754//ATP biosynthetic process	gi|255936453|ref|XP_002559253.1|/0/Pc13g08280 [Penicillium chrysogenum Wisconsin 54-1255]
8306330	933	222	130.13	48	41.7709	65	69.531	-1.63939	Down	2.42e-15	2.3e-14	-	-	-	-	Penicillium chrysogenum Wisconsin 54-1255 hypothetical protein (Pc15g00190) mRNA, complete cds	-	GO:0016301//kinase activity;GO:0032559//adenyl ribonucleotide binding	GO:0006464//protein modification process	gi|255938955|ref|XP_002560247.1|/5.78151e-180/Pc15g00190 [Penicillium chrysogenum Wisconsin 54-1255]
8313309	2055	112	29.8066	19	7.50681	28	13.5986	-1.98936	Down	1.8e-10	1.02e-09	-1.13218	Down	8.36e-05	0.000262731	Penicillium chrysogenum Wisconsin 54-1255 hypothetical protein (Pc06g01780) mRNA, complete cds	-	GO:0042623//ATPase activity, coupled;GO:0032559//adenyl ribonucleotide binding	GO:0044238//primary metabolic process;GO:0044260;GO:0010467//gene expression	gi|255930447|ref|XP_002556783.1|/0/Pc06g01780 [Penicillium chrysogenum Wisconsin 54-1255]
8311373	411	4435	5901.45	753	1487.53	1181	2867.84	-1.98815	Down	0	0	-1.04111	Down	7.3e-122	1.72e-120	Penicillium chrysogenum Wisconsin 54-1255 hypothetical protein (Pc16g08400) mRNA, complete cds	GO:0030529//ribonucleoprotein complex	GO:0003824//catalytic activity;GO:0005198//structural molecule activity	GO:0010467//gene expression	gi|255940784|ref|XP_002561161.1|/1.92417e-73/Pc16g08400 [Penicillium chrysogenum Wisconsin 54-1255]
8316459	342	32	51.1718	14	33.2365	40	116.729	-	-	-	-	-	-	-	-	Penicillium chrysogenum Wisconsin 54-1255 hypothetical protein (Pc12g05920) mRNA, complete cds	GO:0044464//cell part	-	GO:0006351//transcription, DNA-dependent	gi|255931759|ref|XP_002557436.1|/1.38763e-47/Pc12g05920 [Penicillium chrysogenum Wisconsin 54-1255]
8312294	276	83	164.466	89	261.815	117	423.081	-	-	-	-	1.36315	Up	2.97e-11	1.93e-10	Penicillium chrysogenum Wisconsin 54-1255 hypothetical protein (Pc20g01570) mRNA, complete cds	-	-	-	gi|255943897|ref|XP_002562716.1|/7.51835e-33/Pc20g01570 [Penicillium chrysogenum Wisconsin 54-1255]
8311505	1713	3	0.957791	46	21.8029	40	23.305	4.50867	Up	0.000120032	0.000364911	4.60479	Up	0.000143898	0.000434374	Penicillium chrysogenum Wisconsin 54-1255 hypothetical protein (Pc16g14290) mRNA, complete cds	-	GO:0030554//adenyl nucleotide binding;GO:0003824//catalytic activity	GO:0008152//metabolic process	gi|255941916|ref|XP_002561727.1|/0/Pc16g14290 [Penicillium chrysogenum Wisconsin 54-1255]
8312489	1728	102	32.2822	16	7.51779	27	15.5943	-2.10236	Down	3.03e-10	1.69e-09	-	-	-	-	Penicillium chrysogenum Wisconsin 54-1255 hypothetical protein (Pc22g02400) mRNA, complete cds	-	GO:0003824//catalytic activity	GO:0009127//purine nucleoside monophosphate biosynthetic process	gi|255947034|ref|XP_002564284.1|/0/Pc22g02400 [Penicillium chrysogenum Wisconsin 54-1255]
8307362	2211	78	19.2936	19	6.97716	42	18.9586	-1.46741	Down	1.75e-05	6.04e-05	-	-	-	-	Penicillium chrysogenum Wisconsin 54-1255 hypothetical protein (Pc22g11680) mRNA, complete cds	-	-	-	gi|255948694|ref|XP_002565114.1|/0/Pc22g11680 [Penicillium chrysogenum Wisconsin 54-1255]
8316250	2713	79	15.9252	176	52.6716	242	89.025	1.72572	Up	0	0	2.4829	Up	0	0	Penicillium chrysogenum Wisconsin 54-1255 hypothetical protein (Pc18g02210) mRNA, complete cds	-	-	-	gi|134084484|emb|CAK43238.1|/7.17782e-128/unnamed protein product [Aspergillus niger]
8316144	1869	25	7.31539	2	0.868829	1	0.533995	-3.07379	Down	0.000209282	0.000608281	-3.77604	Down	0.000237588	0.000686491	Penicillium chrysogenum Wisconsin 54-1255 hypothetical protein (Pc18g03710) mRNA, complete cds	-	GO:0030554//adenyl nucleotide binding;GO:0016709//oxidoreductase activity, acting on paired donors, with incorporation or reduction of molecular oxygen, NADH or NADPH as one donor, and incorporation of one atom of oxygen	GO:0008152//metabolic process	gi|255942877|ref|XP_002562207.1|/0/Pc18g03710 [Penicillium chrysogenum Wisconsin 54-1255]
8305014	204	150	402.131	33	131.34	66	322.894	-1.61436	Down	1.34e-10	7.7e-10	-	-	-	-	Penicillium chrysogenum Wisconsin 54-1255 hypothetical protein (Pc21g21860) mRNA, complete cds	-	-	-	gi|255956809|ref|XP_002569157.1|/8.98778e-23/Pc21g21860 [Penicillium chrysogenum Wisconsin 54-1255]
8309597	858	1304	831.184	544	514.784	1151	1338.86	-	-	-	-	-	-	-	-	Penicillium chrysogenum Wisconsin 54-1255 hypothetical protein (Pc13g13410) mRNA, complete cds	-	GO:0003824//catalytic activity	GO:0008152//metabolic process	gi|255937457|ref|XP_002559755.1|/3.40135e-144/Pc13g13410 [Penicillium chrysogenum Wisconsin 54-1255]
8316282	1827	113	33.8257	36	15.9984	37	20.212	-1.08019	Down	4.15e-05	0.000136311	-	-	-	-	Penicillium chrysogenum Wisconsin 54-1255 hypothetical protein (Pc18g02530) mRNA, complete cds	-	GO:0016836//hydro-lyase activity	GO:0008652//cellular amino acid biosynthetic process;GO:0006549//isoleucine metabolic process;GO:0006573//valine metabolic process	gi|169764815|ref|XP_001816879.1|/0/dihydroxy-acid dehydratase [Aspergillus oryzae RIB40]
8305107	984	212	117.828	182	150.172	268	271.823	-	-	-	-	1.20599	Up	0	0	Penicillium chrysogenum Wisconsin 54-1255 hypothetical protein (Pc18g03440) mRNA, complete cds	-	-	-	gi|255942827|ref|XP_002562182.1|/1.77128e-166/Pc18g03440 [Penicillium chrysogenum Wisconsin 54-1255]
8306165	1566	19	6.63542	27	13.9986	40	25.4926	-	-	-	-	1.94182	Up	1.12e-06	4.66e-06	Penicillium chrysogenum Wisconsin 54-1255 hypothetical protein (Pc22g04060) mRNA, complete cds	-	-	-	gi|255947356|ref|XP_002564445.1|/0/Pc22g04060 [Penicillium chrysogenum Wisconsin 54-1255]
8304698	1002	18	9.82452	65	52.6695	39	38.8457	2.42251	Up	2.64e-07	1.12e-06	1.9833	Up	1.42e-06	5.86e-06	Penicillium chrysogenum Wisconsin 54-1255 hypothetical protein (Pc22g15470) mRNA, complete cds	GO:0043231//intracellular membrane-bounded organelle	GO:0046914//transition metal ion binding;GO:0003676//nucleic acid binding	GO:0006396//RNA processing	gi|255949394|ref|XP_002565464.1|/3.34386e-152/Pc22g15470 [Penicillium chrysogenum Wisconsin 54-1255]
8306588	2097	42	10.9536	7	2.71027	28	13.3262	-2.0149	Down	0.000106655	0.000327253	-	-	-	-	Penicillium chrysogenum Wisconsin 54-1255 hypothetical protein (Pc22g00960) mRNA, complete cds	-	GO:0016878//acid-thiol ligase activity	GO:0044238//primary metabolic process	gi|255946748|ref|XP_002564141.1|/0/Pc22g00960 [Penicillium chrysogenum Wisconsin 54-1255]
8312454	2718	147	29.5784	39	11.6501	64	23.5005	-1.3442	Down	2.72e-08	1.26e-07	-	-	-	-	Penicillium chrysogenum Wisconsin 54-1255 hypothetical protein (Pc22g02050) mRNA, complete cds	-	-	-	gi|255946964|ref|XP_002564249.1|/0/Pc22g02050 [Penicillium chrysogenum Wisconsin 54-1255]
8313160	2304	67	15.9037	9	3.17157	5	2.16588	-2.3261	Down	6.82e-08	3.05e-07	-2.87634	Down	2.39e-08	1.2e-07	Penicillium chrysogenum Wisconsin 54-1255 hypothetical protein (Pc12g10980) mRNA, complete cds	GO:0043231//intracellular membrane-bounded organelle	-	-	gi|255932895|ref|XP_002557918.1|/0/Pc12g10980 [Penicillium chrysogenum Wisconsin 54-1255]
8306734	1596	2371	812.466	628	319.478	535	334.555	-1.34659	Down	3.39e-112	7.45e-111	-1.28006	Down	1.58e-90	3.46e-89	Penicillium chrysogenum Wisconsin 54-1255 hypothetical protein (Pc18g06000) mRNA, complete cds	-	GO:0031420;GO:0016301//kinase activity;GO:0032559//adenyl ribonucleotide binding	GO:0006007//glucose catabolic process	gi|255943317|ref|XP_002562427.1|/0/Pc18g06000 [Penicillium chrysogenum Wisconsin 54-1255]
8312836	1485	45	16.5727	54	29.5244	106	71.2403	-	-	-	-	2.10389	Up	2.31e-11	1.51e-10	Penicillium chrysogenum Wisconsin 54-1255 hypothetical protein (Pc22g18190) mRNA, complete cds	-	GO:0016899//oxidoreductase activity, acting on the CH-OH group of donors, oxygen as acceptor;GO:0005506//iron ion binding;GO:0000166//nucleotide binding	GO:0008152//metabolic process	gi|255949914|ref|XP_002565724.1|/0/Pc22g18190 [Penicillium chrysogenum Wisconsin 54-1255]
8304477	1191	19	8.72466	0	0.001	2	1.67596	-13.0909	Down	6.73e-05	0.000214673	-	-	-	-	Penicillium chrysogenum Wisconsin 54-1255 hypothetical protein (Pc22g25490) mRNA, complete cds	-	GO:0005488//binding	-	gi|255951334|ref|XP_002566434.1|/0/Pc22g25490 [Penicillium chrysogenum Wisconsin 54-1255]
8311160	2754	273	54.2132	672	198.116	395	143.146	1.86963	Up	0	0	1.40077	Up	1.35e-13	1.24e-12	Penicillium chrysogenum Wisconsin 54-1255 hypothetical protein (Pc21g04930) mRNA, complete cds	-	GO:0035251//UDP-glucosyltransferase activity	GO:0005991//trehalose metabolic process	gi|255953573|ref|XP_002567539.1|/0/Pc21g04930 [Penicillium chrysogenum Wisconsin 54-1255]
8313626	480	24	27.3449	29	49.0536	36	74.8528	-	-	-	-	1.45278	Up	0.000102658	0.00031684	Penicillium chrysogenum Wisconsin 54-1255 hypothetical protein (Pc21g06400) mRNA, complete cds	-	-	-	gi|255953865|ref|XP_002567685.1|/6.30313e-64/Pc21g06400 [Penicillium chrysogenum Wisconsin 54-1255]
8313942	591	558	516.361	186	255.528	232	391.784	-1.0149	Down	2.56e-18	2.71e-17	-	-	-	-	Penicillium chrysogenum Wisconsin 54-1255 hypothetical protein (Pc16g02100) mRNA, complete cds	-	GO:0008168//methyltransferase activity	GO:0019637//organophosphate metabolic process	gi|255939628|ref|XP_002560583.1|/1.75686e-111/Pc16g02100 [Penicillium chrysogenum Wisconsin 54-1255]
8317065	711	31	23.8451	6	6.85165	1	1.40371	-	-	-	-	-4.08638	Down	2.09e-05	7.2e-05	Penicillium chrysogenum Wisconsin 54-1255 hypothetical protein (Pc20g09920) mRNA, complete cds	-	-	-	gi|119484266|ref|XP_001262036.1|/5.16503e-06/GPI anchored glycoprotein, putative [Neosartorya fischeri NRRL 181]
8316800	1242	206	90.7094	35	22.8802	35	28.125	-1.98715	Down	3.91e-18	4.11e-17	-1.6894	Down	4.88e-13	3.92e-12	Penicillium chrysogenum Wisconsin 54-1255 hypothetical protein (Pc22g20660) mRNA, complete cds	-	GO:0016628//oxidoreductase activity, acting on the CH-CH group of donors, NAD or NADP as acceptor	GO:0006570//tyrosine metabolic process	gi|255950398|ref|XP_002565966.1|/0/Pc22g20660 [Penicillium chrysogenum Wisconsin 54-1255]
8306636	939	13	7.57154	31	26.8046	15	15.9431	1.82382	Up	5.71e-05	0.00018466	-	-	-	-	Penicillium chrysogenum Wisconsin 54-1255 hypothetical protein (Pc12g16270) mRNA, complete cds	-	GO:0016741//transferase activity, transferring one-carbon groups	GO:0010467//gene expression	gi|255934796|ref|XP_002558425.1|/3.41421e-156/Pc12g16270 [Penicillium chrysogenum Wisconsin 54-1255]
8311045	1629	38	12.7576	165	82.2388	225	137.85	2.68846	Up	2.22e-11	1.36e-10	3.43367	Up	3.71e-10	2.22e-09	Penicillium chrysogenum Wisconsin 54-1255 hypothetical protein (Pc16g07560) mRNA, complete cds	-	GO:0030554//adenyl nucleotide binding;GO:0005506//iron ion binding;GO:0016627//oxidoreductase activity, acting on the CH-CH group of donors	GO:0008152//metabolic process	gi|255940624|ref|XP_002561081.1|/0/Pc16g07560 [Penicillium chrysogenum Wisconsin 54-1255]
8314443	1908	187	53.6006	291	123.831	162	84.739	1.20805	Up	2.4e-13	1.84e-12	-	-	-	-	Penicillium chrysogenum Wisconsin 54-1255 hypothetical protein (Pc20g09080) mRNA, complete cds	-	GO:0004674//protein serine/threonine kinase activity;GO:0032559//adenyl ribonucleotide binding	GO:0006464//protein modification process	gi|255945273|ref|XP_002563404.1|/0/Pc20g09080 [Penicillium chrysogenum Wisconsin 54-1255]
8309999	1200	21	9.57072	42	28.4172	26	21.6241	1.57007	Up	2.43e-05	8.24e-05	-	-	-	-	Penicillium chrysogenum Wisconsin 54-1255 hypothetical protein (Pc20g03940) mRNA, complete cds	-	-	-	gi|255944353|ref|XP_002562944.1|/0/Pc20g03940 [Penicillium chrysogenum Wisconsin 54-1255]
8305143	1137	34	16.354	19	13.5677	118	103.578	-	-	-	-	2.663	Up	1.85e-09	1.03e-08	Penicillium chrysogenum Wisconsin 54-1255 hypothetical protein (Pc22g15890) mRNA, complete cds	-	-	GO:0006952//defense response	gi|255949476|ref|XP_002565505.1|/1.37952e-160/Pc22g15890 [Penicillium chrysogenum Wisconsin 54-1255]
8315197	1044	115	60.2426	413	321.191	1013	968.402	2.41457	Up	0	0	4.00675	Up	0	0	Penicillium chrysogenum Wisconsin 54-1255 hypothetical protein (Pc22g06170) mRNA, complete cds	-	GO:0003824//catalytic activity	GO:0008152//metabolic process	gi|255947762|ref|XP_002564648.1|/0/Pc22g06170 [Penicillium chrysogenum Wisconsin 54-1255]
8314612	1314	9	3.74588	31	19.1549	59	44.8129	2.35434	Up	1.57e-05	5.44e-05	3.58054	Up	2.65e-05	8.99e-05	Penicillium chrysogenum Wisconsin 54-1255 hypothetical protein (Pc18g00650) mRNA, complete cds	GO:0044464//cell part	GO:0016301//kinase activity	GO:0006796//phosphate metabolic process	gi|255942287|ref|XP_002561912.1|/0/Pc18g00650 [Penicillium chrysogenum Wisconsin 54-1255]
8314093	1404	501	195.154	1334	771.441	1026	729.335	1.98294	Up	8.86e-14	7.46e-13	1.90197	Up	1.05e-13	9.94e-13	Penicillium chrysogenum Wisconsin 54-1255 hypothetical protein (Pc16g09500) mRNA, complete cds	-	-	GO:0006810//transport	gi|255940990|ref|XP_002561264.1|/0/Pc16g09500 [Penicillium chrysogenum Wisconsin 54-1255]
8317548	2106	185	48.0419	66	25.4448	44	20.8517	-	-	-	-	-1.20413	Down	9.52e-08	4.51e-07	Penicillium chrysogenum Wisconsin 54-1255 hypothetical protein (Pc20g03190) mRNA, complete cds	-	-	-	gi|255944207|ref|XP_002562871.1|/0/Pc20g03190 [Penicillium chrysogenum Wisconsin 54-1255]
8306159	873	23	14.4086	52	48.3618	180	205.781	1.74694	Up	4.09e-07	1.71e-06	3.83611	Up	1.46e-07	6.79e-07	Penicillium chrysogenum Wisconsin 54-1255 hypothetical protein (Pc22g04000) mRNA, complete cds	-	-	GO:0006743//ubiquinone metabolic process	gi|255947344|ref|XP_002564439.1|/1.96689e-147/Pc22g04000 [Penicillium chrysogenum Wisconsin 54-1255]
8311202	843	32	20.7601	302	290.866	147	174.035	3.80847	Up	3.7e-10	2.05e-09	3.06749	Up	4.12e-09	2.22e-08	Penicillium chrysogenum Wisconsin 54-1255 hypothetical protein (Pc12g07360) mRNA, complete cds	-	-	GO:0019932//second-messenger-mediated signaling	gi|255932029|ref|XP_002557571.1|/3.29019e-144/Pc12g07360 [Penicillium chrysogenum Wisconsin 54-1255]
8311635	3621	86	12.989	8	1.7938	4	1.1025	-2.8562	Down	6.73e-12	4.27e-11	-3.55844	Down	2.83e-12	2e-11	Penicillium chrysogenum Wisconsin 54-1255 hypothetical protein (Pc22g03170) mRNA, complete cds	-	-	-	gi|255947186|ref|XP_002564360.1|/0/Pc22g03170 [Penicillium chrysogenum Wisconsin 54-1255]
8312106	3903	131	18.3561	30	6.24075	27	6.90418	-1.55647	Down	5.16e-09	2.57e-08	-1.41072	Down	4.51e-07	1.97e-06	Penicillium chrysogenum Wisconsin 54-1255 hypothetical protein (Pc21g20170) mRNA, complete cds	-	GO:0003824//catalytic activity	GO:0008152//metabolic process	gi|255956509|ref|XP_002569007.1|/0/Pc21g20170 [Penicillium chrysogenum Wisconsin 54-1255]
8307312	1353	212	85.6929	316	189.628	355	261.865	1.14593	Up	0	0	1.61157	Up	0	0	Penicillium chrysogenum Wisconsin 54-1255 hypothetical protein (Pc22g11160) mRNA, complete cds	GO:0043231//intracellular membrane-bounded organelle	GO:0046914//transition metal ion binding	GO:0006259//DNA metabolic process;GO:0010468//regulation of gene expression	gi|255948596|ref|XP_002565065.1|/0/Pc22g11160 [Penicillium chrysogenum Wisconsin 54-1255]
8307046	1263	2	0.866031	20	12.857	8	6.32169	3.89199	Up	0.000156167	0.000464668	-	-	-	-	Penicillium chrysogenum Wisconsin 54-1255 hypothetical protein (Pc16g02650) mRNA, complete cds	-	GO:0003824//catalytic activity	-	gi|255939736|ref|XP_002560637.1|/0/Pc16g02650 [Penicillium chrysogenum Wisconsin 54-1255]
8309956	456	87	104.342	20	35.6106	26	56.9056	-1.55095	Down	2.25e-06	8.71e-06	-	-	-	-	Penicillium chrysogenum Wisconsin 54-1255 hypothetical protein (Pc20g03510) mRNA, complete cds	-	GO:0005488//binding	-	gi|255944269|ref|XP_002562902.1|/1.86489e-44/Pc20g03510 [Penicillium chrysogenum Wisconsin 54-1255]
8308808	1440	241	91.5295	81	45.6706	67	46.4364	-1.00297	Down	1.46e-08	7e-08	-	-	-	-	Penicillium chrysogenum Wisconsin 54-1255 hypothetical protein (Pc20g14810) mRNA, complete cds	-	GO:0048037//cofactor binding;GO:0008483//transaminase activity	GO:0009064//glutamine family amino acid metabolic process	gi|255946377|ref|XP_002563956.1|/0/Pc20g14810 [Penicillium chrysogenum Wisconsin 54-1255]
8310896	2991	36	6.58253	60	16.2873	71	23.6913	1.30703	Up	1.13e-05	4.01e-05	1.84764	Up	9.06e-10	5.24e-09	Penicillium chrysogenum Wisconsin 54-1255 hypothetical protein (Pc22g04760) mRNA, complete cds	-	-	-	gi|255947494|ref|XP_002564514.1|/0/Pc22g04760 [Penicillium chrysogenum Wisconsin 54-1255]
8312022	1332	46	18.8869	73	44.4972	117	87.6654	1.23633	Up	3.58e-06	1.35e-05	2.21462	Up	1.58e-11	1.04e-10	Penicillium chrysogenum Wisconsin 54-1255 hypothetical protein (Pc12g03020) mRNA, complete cds	-	GO:0046914//transition metal ion binding	-	gi|255931263|ref|XP_002557188.1|/0/Pc12g03020 [Penicillium chrysogenum Wisconsin 54-1255]
8304158	867	21	13.2467	152	142.344	230	264.762	3.42568	Up	6.6e-08	2.96e-07	4.32099	Up	3.19e-07	1.42e-06	Penicillium chrysogenum Wisconsin 54-1255 hypothetical protein (Pc21g09930) mRNA, complete cds	-	GO:0046914//transition metal ion binding;GO:0016832//aldehyde-lyase activity	GO:0006007//glucose catabolic process	gi|255954553|ref|XP_002568029.1|/2.98195e-164/Pc21g09930 [Penicillium chrysogenum Wisconsin 54-1255]
8311199	477	112	128.412	37	62.9792	35	73.2312	-1.02784	Down	8.87e-05	0.000276558	-	-	-	-	Penicillium chrysogenum Wisconsin 54-1255 hypothetical protein (Pc12g07330) mRNA, complete cds	-	GO:0003824//catalytic activity	-	gi|255932023|ref|XP_002557568.1|/2.17566e-77/Pc12g07330 [Penicillium chrysogenum Wisconsin 54-1255]
8303945	1575	106	36.8071	30	15.4652	38	24.0796	-1.25096	Down	8.39e-06	3.01e-05	-	-	-	-	Penicillium chrysogenum Wisconsin 54-1255 hypothetical protein (Pc13g10140) mRNA, complete cds	GO:0044424//intracellular part	GO:0016773//phosphotransferase activity, alcohol group as acceptor;GO:0032559//adenyl ribonucleotide binding	GO:0016310//phosphorylation;GO:0019318//hexose metabolic process	gi|255936819|ref|XP_002559436.1|/0/Pc13g10140 [Penicillium chrysogenum Wisconsin 54-1255]
8314784	957	71	40.5745	71	60.2366	79	82.3876	-	-	-	-	1.02185	Up	1.49e-05	5.27e-05	Penicillium chrysogenum Wisconsin 54-1255 hypothetical protein (Pc16g14620) mRNA, complete cds	GO:0044464//cell part;GO:0043234//protein complex	GO:0016790//thiolester hydrolase activity	GO:0019941//modification-dependent protein catabolic process	gi|255941980|ref|XP_002561759.1|/0/Pc16g14620 [Penicillium chrysogenum Wisconsin 54-1255]
8313004	474	86	99.2263	15	25.6937	59	124.228	-1.94931	Down	3.81e-08	1.75e-07	-	-	-	-	Penicillium chrysogenum Wisconsin 54-1255 hypothetical protein (Pc21g03330) mRNA, complete cds	-	-	-	gi|255953289|ref|XP_002567397.1|/6.58304e-74/Pc21g03330 [Penicillium chrysogenum Wisconsin 54-1255]
8312121	1206	130	58.9526	39	26.2562	47	38.8953	-1.1669	Down	2.85e-06	1.08e-05	-	-	-	-	Penicillium chrysogenum Wisconsin 54-1255 hypothetical protein (Pc21g20320) mRNA, complete cds	-	-	-	gi|255956539|ref|XP_002569022.1|/0/Pc21g20320 [Penicillium chrysogenum Wisconsin 54-1255]
8304573	1719	101	32.1331	230	108.634	204	118.441	1.75734	Up	0	0	1.88203	Up	0	0	Penicillium chrysogenum Wisconsin 54-1255 hypothetical protein (Pc22g13200) mRNA, complete cds	-	GO:0048037//cofactor binding;GO:0016832//aldehyde-lyase activity	GO:0043436	gi|255948958|ref|XP_002565246.1|/0/Pc22g13200 [Penicillium chrysogenum Wisconsin 54-1255]
AB091507.1	1804	274	83.0655	46	20.7031	62	34.3006	-2.0044	Down	6.69e-24	8.35e-23	-1.27602	Down	9.86e-12	6.6e-11	Penicillium chrysogenum mRNA for cell wall synthesis protein, complete cds	-	-	-	gi|34392441|dbj|BAC82548.1|/0/cell wall synthesis protein [Penicillium chrysogenum]
8311123	2040	32	8.5788	7	2.786	1	0.489234	-	-	-	-	-4.13218	Down	1.39e-05	4.92e-05	Penicillium chrysogenum Wisconsin 54-1255 hypothetical protein (Pc21g04560) mRNA, complete cds	-	GO:0046914//transition metal ion binding;GO:0016641//oxidoreductase activity, acting on the CH-NH2 group of donors, oxygen as acceptor;GO:0048037//cofactor binding	GO:0006807//nitrogen compound metabolic process	gi|255953499|ref|XP_002567502.1|/0/Pc21g04560 [Penicillium chrysogenum Wisconsin 54-1255]
8309717	4857	72	8.1072	25	4.17913	10	2.05484	-	-	-	-	-1.98018	Down	2.77e-06	1.09e-05	Penicillium chrysogenum Wisconsin 54-1255 hypothetical protein (Pc21g10840) mRNA, complete cds	-	GO:0016408	GO:0009058//biosynthetic process;GO:0006631//fatty acid metabolic process	gi|255954727|ref|XP_002568116.1|/0/Pc21g10840 [Penicillium chrysogenum Wisconsin 54-1255]
8308479	3207	56	9.54983	85	21.5196	74	23.0292	1.1721	Up	1.66e-06	6.49e-06	1.26992	Up	5.62e-07	2.42e-06	Penicillium chrysogenum Wisconsin 54-1255 hypothetical protein (Pc20g12360) mRNA, complete cds	-	GO:0016740//transferase activity	-	gi|255945907|ref|XP_002563721.1|/0/Pc20g12360 [Penicillium chrysogenum Wisconsin 54-1255]
8304915	786	14	9.74119	43	44.4181	13	16.507	2.18898	Up	1.69e-06	6.58e-06	-	-	-	-	Penicillium chrysogenum Wisconsin 54-1255 hypothetical protein (Pc21g20850) mRNA, complete cds	-	-	-	gi|255956637|ref|XP_002569071.1|/7.1559e-143/Pc21g20850 [Penicillium chrysogenum Wisconsin 54-1255]
8308139	3360	115	18.7183	14	3.383	16	4.75256	-2.46807	Down	1.77e-13	1.41e-12	-1.97767	Down	2.46e-09	1.36e-08	Penicillium chrysogenum Wisconsin 54-1255 hypothetical protein (Pc20g07250) mRNA, complete cds	-	GO:0017111//nucleoside-triphosphatase activity;GO:0003676//nucleic acid binding;GO:0032559//adenyl ribonucleotide binding	-	gi|255944965|ref|XP_002563250.1|/0/Pc20g07250 [Penicillium chrysogenum Wisconsin 54-1255]
8317267	3495	38	5.94625	11	2.5554	36	10.2802	-	-	-	-	-	-	-	-	Penicillium chrysogenum Wisconsin 54-1255 hypothetical protein (Pc21g08740) mRNA, complete cds	-	GO:0003964//RNA-directed DNA polymerase activity;GO:0003676//nucleic acid binding	-	gi|134081003|emb|CAK41516.1|/0/unnamed protein product [Aspergillus niger]
8312409	921	248	147.265	273	240.667	308	333.763	-	-	-	-	1.18041	Up	0	0	Penicillium chrysogenum Wisconsin 54-1255 hypothetical protein (Pc15g01890) mRNA, complete cds	GO:0019866//organelle inner membrane	GO:0046914//transition metal ion binding	GO:0000041//transition metal ion transport;GO:0043623//cellular protein complex assembly;GO:0030005	gi|255939269|ref|XP_002560404.1|/3.67128e-171/Pc15g01890 [Penicillium chrysogenum Wisconsin 54-1255]
8305221	660	25	20.7159	50	61.5092	53	80.1454	1.57007	Up	4.09e-06	1.53e-05	1.95188	Up	7.2e-08	3.44e-07	Penicillium chrysogenum Wisconsin 54-1255 hypothetical protein (Pc22g20790) mRNA, complete cds	-	-	-	gi|255950422|ref|XP_002565978.1|/6.79727e-124/Pc22g20790 [Penicillium chrysogenum Wisconsin 54-1255]
8306510	1989	31	8.52381	36	14.6954	54	27.096	-	-	-	-	1.66851	Up	1.42e-07	6.58e-07	Penicillium chrysogenum Wisconsin 54-1255 hypothetical protein (Pc21g13240) mRNA, complete cds	-	-	-	gi|255955181|ref|XP_002568343.1|/0/Pc21g13240 [Penicillium chrysogenum Wisconsin 54-1255]
8313460	1527	26	9.31196	76	40.4099	76	49.6731	2.11755	Up	6.34e-09	3.12e-08	2.41531	Up	4.49e-08	2.21e-07	Penicillium chrysogenum Wisconsin 54-1255 hypothetical protein (Pc13g03600) mRNA, complete cds	-	GO:0046872//metal ion binding;GO:0016301//kinase activity;GO:0016765//transferase activity, transferring alkyl or aryl (other than methyl) groups;GO:0032559//adenyl ribonucleotide binding	GO:0006772//thiamin metabolic process	gi|255935541|ref|XP_002558797.1|/0/Pc13g03600 [Penicillium chrysogenum Wisconsin 54-1255]
8310638	1350	85	34.4343	141	84.8006	333	246.182	1.30023	Up	2.05e-11	1.26e-10	2.83781	Up	0	0	Penicillium chrysogenum Wisconsin 54-1255 hypothetical protein (Pc12g09040) mRNA, complete cds	-	GO:0016702//oxidoreductase activity, acting on single donors with incorporation of molecular oxygen, incorporation of two atoms of oxygen	GO:0006558//L-phenylalanine metabolic process	gi|255932351|ref|XP_002557732.1|/0/Pc12g09040 [Penicillium chrysogenum Wisconsin 54-1255]
8308597	1464	120	44.8277	479	265.649	164	111.802	2.56706	Up	0	0	1.31848	Up	0	0	Penicillium chrysogenum Wisconsin 54-1255 hypothetical protein (Pc20g13560) mRNA, complete cds	-	GO:0016211//ammonia ligase activity;GO:0032559//adenyl ribonucleotide binding	GO:0006541//glutamine metabolic process	gi|255946135|ref|XP_002563835.1|/0/Pc20g13560 [Penicillium chrysogenum Wisconsin 54-1255]
8317504	483	5413	6129.11	914	1536.43	938	1938.22	-1.9961	Down	0	0	-1.66095	Down	1.22e-297	3.4e-296	Penicillium chrysogenum Wisconsin 54-1255 hypothetical protein (Pc20g02750) mRNA, complete cds	GO:0030529//ribonucleoprotein complex	GO:0005198//structural molecule activity	GO:0010467//gene expression	gi|255944123|ref|XP_002562829.1|/8.13475e-88/Pc20g02750 [Penicillium chrysogenum Wisconsin 54-1255]
8307580	1938	7	1.97538	22	9.21685	16	8.23973	2.22214	Up	0.000141576	0.000425605	-	-	-	-	Penicillium chrysogenum Wisconsin 54-1255 hypothetical protein (Pc12g11870) mRNA, complete cds	-	GO:0019842//vitamin binding;GO:0046872//metal ion binding	-	gi|255933067|ref|XP_002558004.1|/0/Pc12g11870 [Penicillium chrysogenum Wisconsin 54-1255]
8305649	4209	112	14.5528	202	38.966	144	34.1452	1.42092	Up	0	0	1.23039	Up	1.06e-11	7.07e-11	Penicillium chrysogenum Wisconsin 54-1255 hypothetical protein (Pc22g08370) mRNA, complete cds	GO:0043231//intracellular membrane-bounded organelle	GO:0046914//transition metal ion binding;GO:0016491//oxidoreductase activity	GO:0009987//cellular process;GO:0008152//metabolic process	gi|255948166|ref|XP_002564850.1|/0/Pc22g08370 [Penicillium chrysogenum Wisconsin 54-1255]
8306720	1527	70	25.0707	15	7.97565	33	21.5686	-1.65233	Down	9.68e-06	3.44e-05	-	-	-	-	Penicillium chrysogenum Wisconsin 54-1255 hypothetical protein (Pc18g05860) mRNA, complete cds	-	-	-	gi|255943289|ref|XP_002562413.1|/0/Pc18g05860 [Penicillium chrysogenum Wisconsin 54-1255]
8310702	1320	1140	472.321	1269	780.551	1300	982.915	-	-	-	-	1.0573	Up	9.6e-13	7.3e-12	Penicillium chrysogenum Wisconsin 54-1255 hypothetical protein (Pc20g06040) mRNA, complete cds	GO:0043234//protein complex;GO:0044424//intracellular part	GO:0016462//pyrophosphatase activity;GO:0032559//adenyl ribonucleotide binding	GO:0009057//macromolecule catabolic process	gi|255944731|ref|XP_002563133.1|/0/Pc20g06040 [Penicillium chrysogenum Wisconsin 54-1255]
8306838	903	3272	1981.67	614	552.07	653	721.725	-1.8438	Down	3.01e-240	7.79e-239	-1.4572	Down	2.63e-150	6.46e-149	Penicillium chrysogenum Wisconsin 54-1255 hypothetical protein (Pc13g11570) mRNA, complete cds	GO:0030529//ribonucleoprotein complex	GO:0019843//rRNA binding;GO:0005198//structural molecule activity	GO:0010467//gene expression	gi|255937095|ref|XP_002559574.1|/3.00014e-170/Pc13g11570 [Penicillium chrysogenum Wisconsin 54-1255]
8310321	582	127	119.34	13	18.1357	18	30.8671	-2.71818	Down	3.18e-16	3.12e-15	-1.95094	Down	4.96e-10	2.93e-09	Penicillium chrysogenum Wisconsin 54-1255 hypothetical protein (Pc14g00850) mRNA, complete cds	-	-	-	gi|255938618|ref|XP_002560079.1|/7.30631e-107/Pc14g00850 [Penicillium chrysogenum Wisconsin 54-1255]
8304535	672	84	68.3623	61	73.7012	102	151.488	-	-	-	-	1.14793	Up	6.26e-08	3.01e-07	Penicillium chrysogenum Wisconsin 54-1255 hypothetical protein (Pc16g04420) mRNA, complete cds	-	GO:0004672//protein kinase activity;GO:0032559//adenyl ribonucleotide binding	GO:0006464//protein modification process	gi|255951689|ref|XP_002566611.1|/7.32968e-129/Pc23g00510 [Penicillium chrysogenum Wisconsin 54-1255]
8309560	1938	146	41.2008	216	90.4927	103	53.0432	1.13513	Up	0	0	-	-	-	-	Penicillium chrysogenum Wisconsin 54-1255 hypothetical protein (Pc22g12250) mRNA, complete cds	-	GO:0003824//catalytic activity	GO:0008152//metabolic process	gi|255948806|ref|XP_002565170.1|/0/Pc22g12250 [Penicillium chrysogenum Wisconsin 54-1255]
8304579	4179	106	13.872	37	7.18858	28	6.68701	-	-	-	-	-1.05275	Down	0.000309122	0.000879586	Penicillium chrysogenum Wisconsin 54-1255 hypothetical protein (Pc22g10080) mRNA, complete cds	GO:0043231//intracellular membrane-bounded organelle	GO:0005488//binding	-	gi|255948500|ref|XP_002565017.1|/0/Pc22g10080 [Penicillium chrysogenum Wisconsin 54-1255]
8313145	414	865	1142.67	196	384.388	257	619.554	-1.57178	Down	2.51e-52	4.38e-51	-	-	-	-	Penicillium chrysogenum Wisconsin 54-1255 hypothetical protein (Pc12g10830) mRNA, complete cds	-	GO:0005506//iron ion binding	-	gi|255932865|ref|XP_002557903.1|/8.34745e-61/Pc12g10830 [Penicillium chrysogenum Wisconsin 54-1255]
8306523	3831	107	15.2749	34	7.20577	29	7.55496	-1.08394	Down	6.4e-05	0.000205463	-	-	-	-	Penicillium chrysogenum Wisconsin 54-1255 hypothetical protein (Pc22g00290) mRNA, complete cds	-	GO:0003824//catalytic activity	-	gi|255946614|ref|XP_002564074.1|/0/Pc22g00290 [Penicillium chrysogenum Wisconsin 54-1255]
8304201	1686	172	55.7927	209	100.647	220	130.23	-	-	-	-	1.22292	Up	0	0	Penicillium chrysogenum Wisconsin 54-1255 hypothetical protein (Pc20g08620) mRNA, complete cds	GO:0005622//intracellular	GO:0005488//binding	-	gi|255945235|ref|XP_002563385.1|/0/Pc20g08620 [Penicillium chrysogenum Wisconsin 54-1255]
8307674	2019	152	41.1731	48	19.3027	44	21.7502	-1.0929	Down	1.5e-06	5.91e-06	-	-	-	-	Penicillium chrysogenum Wisconsin 54-1255 hypothetical protein (Pc20g00160) mRNA, complete cds	-	-	-	gi|255943625|ref|XP_002562580.1|/0/Pc20g00160 [Penicillium chrysogenum Wisconsin 54-1255]
8311640	1563	120	41.9884	185	96.1007	92	58.7456	1.19456	Up	6.12e-13	4.33e-12	-	-	-	-	Penicillium chrysogenum Wisconsin 54-1255 regulator protein wetA-Penicillium chrysogenum (wetA) mRNA, complete cds	-	-	GO:0048646//anatomical structure formation involved in morphogenesis;GO:0010467//gene expression	gi|255947196|ref|XP_002564365.1|/0/regulator protein wetA-Penicillium chrysogenum [Penicillium chrysogenum Wisconsin 54-1255]
8310246	2268	49	11.8157	73	26.1333	41	18.0421	1.14518	Up	1.31e-05	4.61e-05	-	-	-	-	Penicillium chrysogenum Wisconsin 54-1255 hypothetical protein (Pc21g23740) mRNA, complete cds	-	-	GO:0006810//transport	gi|255957177|ref|XP_002569341.1|/0/Pc21g23740 [Penicillium chrysogenum Wisconsin 54-1255]
8307060	1158	126	59.5071	21	14.724	43	37.0601	-2.0149	Down	8.64e-12	5.45e-11	-	-	-	-	Penicillium chrysogenum Wisconsin 54-1255 hypothetical protein (Pc16g02790) mRNA, complete cds	-	GO:0048037//cofactor binding;GO:0016769//transferase activity, transferring nitrogenous groups	-	gi|255939760|ref|XP_002560649.1|/0/Pc16g02790 [Penicillium chrysogenum Wisconsin 54-1255]
8311986	1656	183	60.4362	51	25.0048	51	30.7366	-1.27321	Down	2.53e-09	1.3e-08	-	-	-	-	Penicillium chrysogenum Wisconsin 54-1255 hypothetical protein (Pc22g09890) mRNA, complete cds	GO:0044464//cell part	GO:0004721//phosphoprotein phosphatase activity	GO:0000278//mitotic cell cycle;GO:0006464//protein modification process	gi|255948462|ref|XP_002564998.1|/0/Pc22g09890 [Penicillium chrysogenum Wisconsin 54-1255]
8317000	1341	87	35.4811	29	17.5583	59	43.9106	-	-	-	-	-	-	-	-	Penicillium chrysogenum Wisconsin 54-1255 hypothetical protein (Pc21g17590) mRNA, complete cds	-	GO:0030554//adenyl nucleotide binding;GO:0016627//oxidoreductase activity, acting on the CH-CH group of donors	GO:0008152//metabolic process	gi|255956007|ref|XP_002568756.1|/0/Pc21g17590 [Penicillium chrysogenum Wisconsin 54-1255]
8315524	1986	95	26.1608	24	9.81173	23	11.5583	-1.41483	Down	3.74e-06	1.41e-05	-1.17847	Down	0.000191662	0.000560454	Penicillium chrysogenum Wisconsin 54-1255 hypothetical protein (Pc21g15230) mRNA, complete cds	GO:0000152//nuclear ubiquitin ligase complex	-	GO:0007088//regulation of mitosis	gi|255955561|ref|XP_002568533.1|/0/Pc21g15230 [Penicillium chrysogenum Wisconsin 54-1255]
8313248	1011	46	24.8836	8	6.4247	24	23.6923	-1.9535	Down	6.77e-05	0.000215623	-	-	-	-	Penicillium chrysogenum Wisconsin 54-1255 hypothetical protein (Pc21g04130) mRNA, complete cds	-	-	-	gi|255953413|ref|XP_002567459.1|/0/Pc21g04130 [Penicillium chrysogenum Wisconsin 54-1255]
8316449	858	600	382.446	186	176.011	164	190.767	-1.11959	Down	1.15e-22	1.38e-21	-1.00345	Down	6.2e-17	7.6e-16	Penicillium chrysogenum Wisconsin 54-1255 hypothetical protein (Pc12g05820) mRNA, complete cds	GO:0031410//cytoplasmic vesicle	GO:0016790//thiolester hydrolase activity	-	gi|255931739|ref|XP_002557426.1|/7.52487e-168/Pc12g05820 [Penicillium chrysogenum Wisconsin 54-1255]
8313562	1470	104	38.6921	14	7.73258	30	20.3681	-2.32302	Down	1.41e-11	8.75e-11	-	-	-	-	Penicillium chrysogenum Wisconsin 54-1255 hypothetical protein (Pc22g19040) mRNA, complete cds	GO:0031981//nuclear lumen	-	GO:0042254//ribosome biogenesis	gi|255950080|ref|XP_002565807.1|/0/Pc22g19040 [Penicillium chrysogenum Wisconsin 54-1255]
8317329	1224	117	52.2771	25	16.5834	25	20.3847	-1.65644	Down	8.17e-09	3.99e-08	-1.35869	Down	3.64e-06	1.4e-05	Penicillium chrysogenum Wisconsin 54-1255 hypothetical protein (Pc13g05370) mRNA, complete cds	-	GO:0004672//protein kinase activity;GO:0032559//adenyl ribonucleotide binding	GO:0006464//protein modification process	gi|255935889|ref|XP_002558971.1|/0/Pc13g05370 [Penicillium chrysogenum Wisconsin 54-1255]
8317108	933	10	5.86172	2	1.74045	26	27.8124	-	-	-	-	2.24633	Up	2.61e-05	8.88e-05	Penicillium chrysogenum Wisconsin 54-1255 hypothetical protein dap-Penicillium chrysogenum (dap) mRNA, complete cds	-	GO:0003824//catalytic activity	-	gi|70983564|ref|XP_747309.1|/2.0196e-124/dihydrodipicolinate synthetase family protein [Aspergillus fumigatus Af293]
8306527	1554	35	12.3175	53	27.691	75	48.1678	1.1687	Up	0.000159588	0.000473492	1.96736	Up	1.24e-09	7.07e-09	Penicillium chrysogenum Wisconsin 54-1255 hypothetical protein (Pc22g00330) mRNA, complete cds	-	GO:0030554//adenyl nucleotide binding;GO:0003824//catalytic activity	-	gi|255946622|ref|XP_002564078.1|/0/Pc22g00330 [Penicillium chrysogenum Wisconsin 54-1255]
8314266	2169	19	4.79072	28	10.4812	30	13.8041	-	-	-	-	1.52678	Up	0.000230346	0.000667152	Penicillium chrysogenum Wisconsin 54-1255 hypothetical protein (Pc18g02040) mRNA, complete cds	-	-	-	gi|255942559|ref|XP_002562048.1|/0/Pc18g02040 [Penicillium chrysogenum Wisconsin 54-1255]
8312989	1770	72	22.2467	263	120.641	145	81.7601	2.43906	Up	0	0	1.8778	Up	0	0	Penicillium chrysogenum Wisconsin 54-1255 hypothetical protein (Pc21g03180) mRNA, complete cds	-	-	GO:0019725//cellular homeostasis	gi|255953259|ref|XP_002567382.1|/0/Pc21g03180 [Penicillium chrysogenum Wisconsin 54-1255]
8308565	1941	234	65.9321	295	123.399	397	204.132	-	-	-	-	1.63045	Up	4.67e-13	3.77e-12	Penicillium chrysogenum Wisconsin 54-1255 hypothetical protein (Pc20g13240) mRNA, complete cds	GO:0030867//rough endoplasmic reticulum membrane	GO:0017111//nucleoside-triphosphatase activity;GO:0043021//ribonucleoprotein binding;GO:0032561//guanyl ribonucleotide binding	GO:0006613//cotranslational protein targeting to membrane	gi|255946073|ref|XP_002563804.1|/0/Pc20g13240 [Penicillium chrysogenum Wisconsin 54-1255]
8307925	1578	37	12.8233	76	39.1039	56	35.4183	1.60854	Up	7.28e-09	3.58e-08	1.46572	Up	1.11e-06	4.61e-06	Penicillium chrysogenum Wisconsin 54-1255 hypothetical protein (Pc21g13360) mRNA, complete cds	-	GO:0046914//transition metal ion binding	-	gi|255955203|ref|XP_002568354.1|/0/Pc21g13360 [Penicillium chrysogenum Wisconsin 54-1255]
8313492	1215	237	106.679	43	28.7347	72	59.1429	-1.89241	Down	1.79e-19	1.96e-18	-	-	-	-	Penicillium chrysogenum Wisconsin 54-1255 hypothetical protein (Pc22g18320) mRNA, complete cds	-	GO:0016772//transferase activity, transferring phosphorus-containing groups;GO:0016831//carboxy-lyase activity;GO:0032559//adenyl ribonucleotide binding	GO:0006720//isoprenoid metabolic process;GO:0006796//phosphate metabolic process	gi|255949940|ref|XP_002565737.1|/0/Pc22g18320 [Penicillium chrysogenum Wisconsin 54-1255]
8312715	2142	174	44.4259	374	141.764	181	84.3346	1.67402	Up	4.86e-14	4.24e-13	-	-	-	-	Penicillium chrysogenum Wisconsin 54-1255 hypothetical protein (Pc12g12430) mRNA, complete cds	-	-	-	gi|255933173|ref|XP_002558057.1|/0/Pc12g12430 [Penicillium chrysogenum Wisconsin 54-1255]
8313677	1386	276	108.906	91	53.3079	67	48.2456	-1.03066	Down	5.51e-10	3e-09	-1.17462	Down	1.45e-10	9e-10	Penicillium chrysogenum Wisconsin 54-1255 hypothetical protein (Pc22g05300) mRNA, complete cds	GO:0043231//intracellular membrane-bounded organelle	-	GO:0009987//cellular process	gi|255947596|ref|XP_002564565.1|/0/Pc22g05300 [Penicillium chrysogenum Wisconsin 54-1255]
8315494	477	61	69.9388	96	163.405	107	223.878	1.22429	Up	1.34e-07	5.89e-07	1.67855	Up	3.52e-13	2.95e-12	Penicillium chrysogenum Wisconsin 54-1255 hypothetical protein (Pc18g00180) mRNA, complete cds	-	GO:0046914//transition metal ion binding	-	gi|255942193|ref|XP_002561865.1|/3.84041e-74/Pc18g00180 [Penicillium chrysogenum Wisconsin 54-1255]
8317232	1527	36	12.8935	58	30.8392	32	20.915	1.25812	Up	2.81e-05	9.44e-05	-	-	-	-	Penicillium chrysogenum Wisconsin 54-1255 hypothetical protein (Pc21g08390) mRNA, complete cds	GO:0031224//intrinsic to membrane	GO:0015082//di-, tri-valent inorganic cation transmembrane transporter activity	GO:0000041//transition metal ion transport	gi|255954251|ref|XP_002567878.1|/0/Pc21g08390 [Penicillium chrysogenum Wisconsin 54-1255]
8316766	1068	57	29.1884	7	5.32158	15	14.0174	-2.45547	Down	3.07e-07	1.29e-06	-	-	-	-	Penicillium chrysogenum Wisconsin 54-1255 hypothetical protein (Pc22g20320) mRNA, complete cds	-	GO:0003824//catalytic activity	GO:0008152//metabolic process	gi|255950330|ref|XP_002565932.1|/0/Pc22g20320 [Penicillium chrysogenum Wisconsin 54-1255]
8316812	822	241	160.344	314	310.15	352	427.383	-	-	-	-	1.41436	Up	2.12e-13	1.86e-12	Penicillium chrysogenum Wisconsin 54-1255 hypothetical protein (Pc12g05140) mRNA, complete cds	-	GO:0032561//guanyl ribonucleotide binding	GO:0006810//transport;GO:0035556//intracellular signal transduction	gi|255931609|ref|XP_002557361.1|/1.10971e-157/Pc12g05140 [Penicillium chrysogenum Wisconsin 54-1255]
8312162	2715	94	18.935	23	6.87815	19	6.98442	-1.46096	Down	2.47e-06	9.48e-06	-1.43884	Down	1.58e-05	5.54e-05	Penicillium chrysogenum Wisconsin 54-1255 hypothetical protein (Pc22g16770) mRNA, complete cds	-	GO:0016301//kinase activity;GO:0032559//adenyl ribonucleotide binding	GO:0006464//protein modification process	gi|255949646|ref|XP_002565590.1|/0/Pc22g16770 [Penicillium chrysogenum Wisconsin 54-1255]
8308164	366	195	291.38	109	241.802	244	665.358	-	-	-	-	1.19123	Up	3.69e-14	3.83e-13	Penicillium chrysogenum Wisconsin 54-1255 hypothetical protein (Pc12g15090) mRNA, complete cds	GO:0030529//ribonucleoprotein complex	GO:0003723//RNA binding;GO:0005198//structural molecule activity	GO:0010467//gene expression	gi|255934062|ref|XP_002558312.1|/4.02063e-63/Pc12g15090 [Penicillium chrysogenum Wisconsin 54-1255]
8308486	2883	973	184.576	186	52.382	215	74.4287	-1.81707	Down	2.42e-71	4.67e-70	-1.31028	Down	1.85e-39	3.17e-38	Penicillium chrysogenum Wisconsin 54-1255 hypothetical protein (Pc20g12430) mRNA, complete cds	GO:0043231//intracellular membrane-bounded organelle	GO:0005049//nuclear export signal receptor activity;GO:0022892	GO:0015031//protein transport	gi|255945921|ref|XP_002563728.1|/0/Pc20g12430 [Penicillium chrysogenum Wisconsin 54-1255]
8311899	363	18	27.1189	47	105.125	9	24.7447	1.95473	Up	4.45e-07	1.85e-06	-	-	-	-	Penicillium chrysogenum Wisconsin 54-1255 hypothetical protein (Pc12g05060) mRNA, complete cds	-	-	-	gi|255931593|ref|XP_002557353.1|/2.15595e-40/hypothetical protein [Penicillium chrysogenum Wisconsin 54-1255]
8306125	1617	101	34.16	184	92.3893	60	37.0329	1.43542	Up	0	0	-	-	-	-	Penicillium chrysogenum Wisconsin 54-1255 hypothetical protein (Pc22g03660) mRNA, complete cds	GO:0042579//microbody	GO:0016833//oxo-acid-lyase activity	GO:0009060//aerobic respiration;GO:0043436;GO:0044262//cellular carbohydrate metabolic process	gi|255947280|ref|XP_002564407.1|/0/Pc22g03660 [Penicillium chrysogenum Wisconsin 54-1255]
8307146	1164	118	55.4416	37	25.8085	94	80.5975	-1.10312	Down	2.03e-05	6.97e-05	-	-	-	-	Penicillium chrysogenum Wisconsin 54-1255 hypothetical protein (Pc20g01990) mRNA, complete cds	-	GO:0016791//phosphatase activity	-	gi|238490956|ref|XP_002376715.1|/0/TOR signaling pathway phosphatase SitA [Aspergillus flavus NRRL3357]
8308420	2424	91	20.5313	16	5.35921	11	4.52905	-1.93773	Down	1.71e-08	8.08e-08	-2.18054	Down	1.92e-08	9.81e-08	Penicillium chrysogenum Wisconsin 54-1255 hypothetical protein (Pc21g14350) mRNA, complete cds	-	-	-	gi|255955395|ref|XP_002568450.1|/0/Pc21g14350 [Penicillium chrysogenum Wisconsin 54-1255]
8313187	1191	113	51.8888	4	2.72685	0	0.001	-4.25011	Down	1.35e-20	1.54e-19	-15.6631	Down	4.66e-22	6.38e-21	Penicillium chrysogenum Wisconsin 54-1255 hypothetical protein (Pc21g03510) mRNA, complete cds	-	GO:0004175//endopeptidase activity	GO:0019538//protein metabolic process	gi|255953325|ref|XP_002567415.1|/0/Pc21g03510 [Penicillium chrysogenum Wisconsin 54-1255]
8314870	372	9	13.2314	6	13.0955	21	56.3408	-	-	-	-	2.09021	Up	0.000145623	0.000437048	Penicillium chrysogenum Wisconsin 54-1255 hypothetical protein (Pc24g01050) mRNA, complete cds	GO:0019866//organelle inner membrane;GO:0043231//intracellular membrane-bounded organelle;GO:0031224//intrinsic to membrane	GO:0005506//iron ion binding;GO:0015002//heme-copper terminal oxidase activity	GO:0051234//establishment of localization;GO:0022900//electron transport chain	gi|38639922|ref|NP_943733.1|/1.42442e-44/cytochrome-c oxidase subunit 2 [Penicillium marneffei]
8316670	1218	1202	539.714	157	104.656	111	90.9541	-2.36653	Down	1.31e-121	2.92e-120	-2.56899	Down	7.49e-115	1.72e-113	Penicillium chrysogenum Wisconsin 54-1255 hypothetical protein (Pc21g19210) mRNA, complete cds	-	GO:0016787//hydrolase activity	-	gi|255956319|ref|XP_002568912.1|/9.28147e-166/Pc21g19210 [Penicillium chrysogenum Wisconsin 54-1255]
8315944	1248	15	6.5733	50	32.5289	57	45.5834	2.30703	Up	1.03e-06	4.14e-06	2.79382	Up	3.13e-06	1.22e-05	Penicillium chrysogenum Wisconsin 54-1255 hypothetical protein (Pc22g19410) mRNA, complete cds	-	-	-	gi|255950154|ref|XP_002565844.1|/0/Pc22g19410 [Penicillium chrysogenum Wisconsin 54-1255]
8304340	657	51	42.4533	74	91.4492	126	191.404	1.10709	Up	1.97e-05	6.77e-05	2.17267	Up	2.49e-12	1.78e-11	Penicillium chrysogenum Wisconsin 54-1255 hypothetical protein (Pc16g06540) mRNA, complete cds	-	-	GO:0006810//transport	gi|255940442|ref|XP_002560990.1|/1.03702e-124/Pc16g06540 [Penicillium chrysogenum Wisconsin 54-1255]
8303943	2085	976	256.006	156	60.748	107	51.2182	-2.07527	Down	9.52e-85	1.93e-83	-2.32145	Down	1.12e-83	2.39e-82	Penicillium chrysogenum Wisconsin 54-1255 hypothetical protein (Pc13g10120) mRNA, complete cds	-	GO:0030554//adenyl nucleotide binding;GO:0046872//metal ion binding;GO:0019842//vitamin binding;GO:0016744	GO:0008652//cellular amino acid biosynthetic process	gi|255936815|ref|XP_002559434.1|/0/Pc13g10120 [Penicillium chrysogenum Wisconsin 54-1255]
8311936	1557	440	154.551	157	81.87	73	46.793	-	-	-	-	-1.72372	Down	5.8e-27	8.74e-26	Penicillium chrysogenum Wisconsin 54-1255 hypothetical protein (Pc22g09390) mRNA, complete cds	-	GO:0000166//nucleotide binding;GO:0048037//cofactor binding;GO:0016616//oxidoreductase activity, acting on the CH-OH group of donors, NAD or NADP as acceptor	GO:0006059//hexitol metabolic process	gi|255948368|ref|XP_002564951.1|/0/Pc22g09390 [Penicillium chrysogenum Wisconsin 54-1255]
8308029	2283	174	41.6821	50	17.7819	51	22.2952	-1.22902	Down	1.58e-08	7.54e-08	-	-	-	-	Penicillium chrysogenum Wisconsin 54-1255 hypothetical protein (Pc21g00790) mRNA, complete cds	-	-	-	gi|255952799|ref|XP_002567152.1|/0/Pc21g00790 [Penicillium chrysogenum Wisconsin 54-1255]
GQ871191.1	1742	1226	384.901	2619	1220.68	937	536.832	1.66512	Up	6.18e-13	4.37e-12	-	-	-	-	Penicillium chrysogenum heat shock protein 70 mRNA, partial cds	-	GO:0016628//oxidoreductase activity, acting on the CH-CH group of donors, NAD or NADP as acceptor;GO:0032559//adenyl ribonucleotide binding	GO:0008152//metabolic process;GO:0050896//response to stimulus	gi|272718739|gb|ACZ95782.1|/0/heat shock protein 70 [Penicillium chrysogenum]
8304925	2418	148	33.4743	20	6.71564	37	15.2719	-2.31746	Down	6.76e-16	6.54e-15	-1.13218	Down	5.69e-06	2.14e-05	Penicillium chrysogenum Wisconsin 54-1255 hypothetical protein (Pc21g20950) mRNA, complete cds	GO:0005634//nucleus	GO:0003676//nucleic acid binding;GO:0042623//ATPase activity, coupled;GO:0032559//adenyl ribonucleotide binding	GO:0042254//ribosome biogenesis	gi|255956657|ref|XP_002569081.1|/0/Pc21g20950 [Penicillium chrysogenum Wisconsin 54-1255]
8308417	3618	186	28.1158	16	3.59058	19	5.24121	-2.96909	Down	3.54e-25	4.51e-24	-2.42341	Down	6.92e-18	8.71e-17	Penicillium chrysogenum Wisconsin 54-1255 hypothetical protein (Pc21g14320) mRNA, complete cds	-	GO:0046914//transition metal ion binding;GO:0016790//thiolester hydrolase activity	GO:0019941//modification-dependent protein catabolic process	gi|255955389|ref|XP_002568447.1|/0/Pc21g14320 [Penicillium chrysogenum Wisconsin 54-1255]
8312749	1848	162	47.9424	275	120.822	188	101.532	1.3335	Up	0	0	1.08256	Up	2.33e-12	1.66e-11	Penicillium chrysogenum Wisconsin 54-1255 hypothetical protein (Pc12g05180) mRNA, complete cds	-	-	-	gi|255931617|ref|XP_002557365.1|/0/Pc12g05180 [Penicillium chrysogenum Wisconsin 54-1255]
8312441	2460	107	23.7879	39	12.8719	71	28.8051	-	-	-	-	-	-	-	-	Penicillium chrysogenum Wisconsin 54-1255 hypothetical protein (Pc22g01920) mRNA, complete cds	-	GO:0017111//nucleoside-triphosphatase activity;GO:0003676//nucleic acid binding;GO:0032559//adenyl ribonucleotide binding	-	gi|255946938|ref|XP_002564236.1|/0/Pc22g01920 [Penicillium chrysogenum Wisconsin 54-1255]
8317515	2001	39	10.6592	62	25.157	76	37.9064	1.23886	Up	1.89e-05	6.5e-05	1.83035	Up	2.72e-10	1.64e-09	Penicillium chrysogenum Wisconsin 54-1255 hypothetical protein (Pc20g02860) mRNA, complete cds	GO:0043231//intracellular membrane-bounded organelle	GO:0003676//nucleic acid binding	GO:0010468//regulation of gene expression	gi|255944145|ref|XP_002562840.1|/0/Pc20g02860 [Penicillium chrysogenum Wisconsin 54-1255]
8312410	2289	8	1.9114	13	4.61117	24	10.4643	-	-	-	-	2.45278	Up	4.21e-05	0.000138849	Penicillium chrysogenum Wisconsin 54-1255 hypothetical protein (Pc15g01900) mRNA, complete cds	-	GO:0015927//trehalase activity;GO:0015926//glucosidase activity;GO:0043167//ion binding	GO:0009108//coenzyme biosynthetic process;GO:0044238//primary metabolic process	gi|255939271|ref|XP_002560405.1|/0/Pc15g01900 [Penicillium chrysogenum Wisconsin 54-1255]
8316992	1071	249	127.15	43	32.5981	49	45.6618	-1.96367	Down	2.54e-21	2.95e-20	-1.47747	Down	4.61e-13	3.74e-12	Penicillium chrysogenum Wisconsin 54-1255 hypothetical protein (Pc21g17510) mRNA, complete cds	GO:0030529//ribonucleoprotein complex	GO:0005198//structural molecule activity	GO:0010467//gene expression	gi|255955991|ref|XP_002568748.1|/0/Pc21g17510 [Penicillium chrysogenum Wisconsin 54-1255]
8315594	2628	535	111.336	120	37.074	93	35.3187	-1.58644	Down	2.13e-33	3.11e-32	-1.65642	Down	8.11e-31	1.3e-29	Penicillium chrysogenum Wisconsin 54-1255 hypothetical protein (Pc20g14170) mRNA, complete cds	-	-	-	gi|255946255|ref|XP_002563895.1|/0/Pc20g14170 [Penicillium chrysogenum Wisconsin 54-1255]
8313458	3438	75	11.9306	67	15.8228	102	29.6102	-	-	-	-	1.31143	Up	1.71e-09	9.64e-09	Penicillium chrysogenum Wisconsin 54-1255 hypothetical protein (Pc13g03580) mRNA, complete cds	-	-	-	gi|255935537|ref|XP_002558795.1|/0/Pc13g03580 [Penicillium chrysogenum Wisconsin 54-1255]
8315873	2529	64	13.8401	5	1.60522	12	4.73564	-3.10801	Down	8.34e-10	4.46e-09	-1.54722	Down	0.000193055	0.000563175	Penicillium chrysogenum Wisconsin 54-1255 sulfate permease SutB-Penicillium chrysogenum (SutB) mRNA, complete cds	GO:0031224//intrinsic to membrane	GO:0015291//secondary active transmembrane transporter activity	GO:0015698//inorganic anion transport	gi|255941086|ref|XP_002561312.1|/0/sulfate permease SutB-Penicillium chrysogenum [Penicillium chrysogenum Wisconsin 54-1255]
8313722	1053	490	254.492	676	521.233	191	181.03	1.03431	Up	0	0	-	-	-	-	Penicillium chrysogenum Wisconsin 54-1255 hypothetical protein (Pc22g05750) mRNA, complete cds	GO:0044424//intracellular part	GO:0019203//carbohydrate phosphatase activity	GO:0005975//carbohydrate metabolic process	gi|255947680|ref|XP_002564607.1|/0/Pc22g05750 [Penicillium chrysogenum Wisconsin 54-1255]
8307771	360	3716	5645.21	617	1391.54	565	1566.36	-2.02034	Down	4e-307	1.08e-305	-1.84961	Down	8.45e-237	2.27e-235	Penicillium chrysogenum Wisconsin 54-1255 hypothetical protein (Pc13g01630) mRNA, complete cds	GO:0030529//ribonucleoprotein complex	GO:0005198//structural molecule activity	GO:0010467//gene expression	gi|255935163|ref|XP_002558608.1|/4.50403e-46/Pc13g01630 [Penicillium chrysogenum Wisconsin 54-1255]
8306132	1233	39	17.2985	63	41.485	82	66.3739	1.26194	Up	1.21e-05	4.25e-05	1.93997	Up	2.49e-10	1.51e-09	Penicillium chrysogenum Wisconsin 54-1255 hypothetical protein (Pc22g03730) mRNA, complete cds	-	-	-	gi|255947294|ref|XP_002564414.1|/0/Pc22g03730 [Penicillium chrysogenum Wisconsin 54-1255]
8312924	750	47	34.2723	56	60.6234	60	79.8429	-	-	-	-	1.22012	Up	1.26e-05	4.5e-05	Penicillium chrysogenum Wisconsin 54-1255 hypothetical protein (Pc20g05810) mRNA, complete cds	-	-	-	gi|255944685|ref|XP_002563110.1|/2.47396e-134/Pc20g05810 [Penicillium chrysogenum Wisconsin 54-1255]
8312894	1308	764	319.442	154	95.5931	211	160.998	-1.74058	Down	2.81e-53	4.95e-52	-	-	-	-	Penicillium chrysogenum Wisconsin 54-1255 hypothetical protein (Pc20g05510) mRNA, complete cds	GO:0044424//intracellular part	GO:0004812//aminoacyl-tRNA ligase activity;GO:0032559//adenyl ribonucleotide binding	GO:0006418//tRNA aminoacylation for protein translation	gi|255944635|ref|XP_002563085.1|/0/Pc20g05510 [Penicillium chrysogenum Wisconsin 54-1255]
8311979	3642	250	37.5411	62	13.8218	34	9.3172	-1.44152	Down	1.84e-14	1.66e-13	-2.0105	Down	3.64e-19	4.7e-18	Penicillium chrysogenum Wisconsin 54-1255 hypothetical protein (Pc22g09820) mRNA, complete cds	-	GO:0004672//protein kinase activity;GO:0032559//adenyl ribonucleotide binding	GO:0006464//protein modification process	gi|255948448|ref|XP_002564991.1|/0/Pc22g09820 [Penicillium chrysogenum Wisconsin 54-1255]
8315252	357	785	1202.56	1458	3315.91	1399	3911.07	1.46329	Up	0	0	1.70145	Up	0	0	Penicillium chrysogenum Wisconsin 54-1255 hypothetical protein (Pc12g05370) mRNA, complete cds	GO:0030659//cytoplasmic vesicle membrane;GO:0005774//vacuolar membrane	GO:0004871//signal transducer activity	GO:0006810//transport;GO:0044248//cellular catabolic process	gi|169764058|ref|XP_001727929.1|/2.23438e-61/autophagy-related protein 8 [Aspergillus oryzae RIB40]
8308351	357	34	52.0856	4	9.09715	1	2.79562	-2.5174	Down	7.62e-05	0.000240679	-4.21964	Down	6.11e-06	2.28e-05	Penicillium chrysogenum Wisconsin 54-1255 hypothetical protein (Pc22g21890) mRNA, complete cds	-	-	-	gi|255950634|ref|XP_002566084.1|/3.81127e-61/Pc22g21890 [Penicillium chrysogenum Wisconsin 54-1255]
8309511	1281	406	173.334	115	72.8891	147	114.529	-1.24978	Down	1.65e-18	1.75e-17	-	-	-	-	Penicillium chrysogenum Wisconsin 54-1255 hypothetical protein (Pc22g11760) mRNA, partial cds	GO:0044424//intracellular part	GO:0005515//protein binding;GO:0032559//adenyl ribonucleotide binding	GO:0044267//cellular protein metabolic process	gi|255948710|ref|XP_002565122.1|/0/Pc22g11760 [Penicillium chrysogenum Wisconsin 54-1255]
8304706	1425	104	39.914	97	55.2676	23	16.1087	-	-	-	-	-1.30906	Down	2.25e-05	7.72e-05	Penicillium chrysogenum Wisconsin 54-1255 hypothetical protein (Pc22g15550) mRNA, complete cds	GO:0031224//intrinsic to membrane	GO:0030554//adenyl nucleotide binding;GO:0004497//monooxygenase activity	GO:0008152//metabolic process	gi|255949410|ref|XP_002565472.1|/0/Pc22g15550 [Penicillium chrysogenum Wisconsin 54-1255]
8313599	2268	22	5.30501	41	14.6776	38	16.722	1.46819	Up	7.27e-05	0.000230309	1.65632	Up	1.1e-05	3.97e-05	Penicillium chrysogenum Wisconsin 54-1255 hypothetical protein (Pc21g06130) mRNA, complete cds	-	-	-	gi|255953811|ref|XP_002567658.1|/0/Pc21g06130 [Penicillium chrysogenum Wisconsin 54-1255]
8311597	732	131	97.8739	44	48.804	69	94.0772	-1.00393	Down	3.12e-05	0.000104235	-	-	-	-	Penicillium chrysogenum Wisconsin 54-1255 hypothetical protein (Pc22g02780) mRNA, complete cds	GO:0044424//intracellular part	GO:0043169//cation binding;GO:0016836//hydro-lyase activity	GO:0000097//sulfur amino acid biosynthetic process	gi|255947110|ref|XP_002564322.1|/4.19409e-139/Pc22g02780 [Penicillium chrysogenum Wisconsin 54-1255]
8308304	1134	422	203.52	1912	1368.95	475	418.049	2.74983	Up	0	0	1.0385	Up	0	0	Penicillium chrysogenum Wisconsin 54-1255 hypothetical protein (Pc12g14840) mRNA, complete cds	-	GO:0008169//C-methyltransferase activity	GO:0008202//steroid metabolic process	gi|255933818|ref|XP_002558288.1|/0/Pc12g14840 [Penicillium chrysogenum Wisconsin 54-1255]
8314934	1263	107	46.3326	18	11.5713	40	31.6085	-2.00148	Down	3.97e-10	2.19e-09	-	-	-	-	Penicillium chrysogenum Wisconsin 54-1255 hypothetical protein (Pc16g12090) mRNA, complete cds	-	GO:0016491//oxidoreductase activity;GO:0005506//iron ion binding	GO:0008152//metabolic process	gi|255941478|ref|XP_002561508.1|/0/Pc16g12090 [Penicillium chrysogenum Wisconsin 54-1255]
8304415	1434	40	15.2552	0	0.001	12	8.35177	-13.897	Down	1.35e-09	7.14e-09	-	-	-	-	Penicillium chrysogenum Wisconsin 54-1255 hypothetical protein (Pc22g24870) mRNA, complete cds	-	GO:0030554//adenyl nucleotide binding;GO:0003824//catalytic activity	-	gi|255951216|ref|XP_002566375.1|/0/Pc22g24870 [Penicillium chrysogenum Wisconsin 54-1255]
8311139	804	104	70.7431	96	96.9458	148	183.718	-	-	-	-	1.37683	Up	0	0	Penicillium chrysogenum Wisconsin 54-1255 hypothetical protein (Pc21g04720) mRNA, complete cds	-	-	-	gi|255953531|ref|XP_002567518.1|/2.16581e-118/Pc21g04720 [Penicillium chrysogenum Wisconsin 54-1255]
8310386	1497	419	153.073	66	35.7961	87	58.0021	-2.09635	Down	9.32e-38	1.42e-36	-1.40004	Down	1.49e-19	1.97e-18	Penicillium chrysogenum Wisconsin 54-1255 hypothetical protein (Pc21g17880) mRNA, complete cds	-	GO:0048037//cofactor binding;GO:0008483//transaminase activity	GO:0006575//cellular amino acid derivative metabolic process	gi|255956061|ref|XP_002568783.1|/0/Pc21g17880 [Penicillium chrysogenum Wisconsin 54-1255]
8308688	324	117	197.491	105	263.123	174	535.983	-	-	-	-	1.4404	Up	1.62e-13	1.46e-12	Penicillium chrysogenum Wisconsin 54-1255 hypothetical protein (Pc22g14630) mRNA, complete cds	-	GO:0015036//disulfide oxidoreductase activity	GO:0018904;GO:0019725//cellular homeostasis	gi|255949234|ref|XP_002565384.1|/2.58412e-54/Pc22g14630 [Penicillium chrysogenum Wisconsin 54-1255]
8307542	1071	65	33.1918	11	8.33906	10	9.31874	-1.99287	Down	1.36e-06	5.4e-06	-1.83262	Down	2.39e-05	8.16e-05	Penicillium chrysogenum Wisconsin 54-1255 hypothetical protein (Pc12g11490) mRNA, complete cds	GO:0030312//external encapsulating structure	GO:0016798//hydrolase activity, acting on glycosyl bonds	GO:0044238//primary metabolic process;GO:0045229//external encapsulating structure organization	gi|255932993|ref|XP_002557967.1|/0/Pc12g11490 [Penicillium chrysogenum Wisconsin 54-1255]
8305165	624	54	47.3278	72	93.6832	171	273.5	-	-	-	-	2.53079	Up	9.85e-13	7.45e-12	Penicillium chrysogenum Wisconsin 54-1255 hypothetical protein (Pc22g16110) mRNA, complete cds	-	GO:0003824//catalytic activity	-	gi|255949520|ref|XP_002565527.1|/1.33919e-115/Pc22g16110 [Penicillium chrysogenum Wisconsin 54-1255]
8317157	1369	35	13.9821	5	2.96538	12	8.74831	-2.23729	Down	0.000173819	0.00051175	-	-	-	-	Penicillium chrysogenum Wisconsin 54-1255 hypothetical protein (Pc21g18300) mRNA, complete cds	-	-	-	gi|134083836|emb|CAK97400.1|/4.78587e-119/unnamed protein product [Aspergillus niger]
8311747	1134	13	6.26956	57	40.8108	46	40.4847	2.70252	Up	2.5e-06	9.61e-06	2.69094	Up	6.53e-06	2.43e-05	Penicillium chrysogenum Wisconsin 54-1255 hypothetical protein (Pc12g03540) mRNA, complete cds	-	-	-	gi|255931363|ref|XP_002557238.1|/0/Pc12g03540 [Penicillium chrysogenum Wisconsin 54-1255]
8311225	1575	161	55.9052	25	12.8876	16	10.1388	-2.11699	Down	1.5e-15	1.43e-14	-2.4631	Down	6.49e-16	7.74e-15	Penicillium chrysogenum Wisconsin 54-1255 hypothetical protein (Pc12g07590) mRNA, complete cds	GO:0032991//macromolecular complex	GO:0005488//binding	-	gi|255932075|ref|XP_002557594.1|/0/Pc12g07590 [Penicillium chrysogenum Wisconsin 54-1255]
8311844	423	45	58.1807	9	17.2749	10	23.5943	-1.75186	Down	0.000249362	0.000714779	-	-	-	-	Penicillium chrysogenum Wisconsin 54-1255 hypothetical protein (Pc12g04510) mRNA, complete cds	GO:0044424//intracellular part	-	GO:0006399//tRNA metabolic process	gi|255931527|ref|XP_002557320.1|/2.3045e-74/Pc12g04510 [Penicillium chrysogenum Wisconsin 54-1255]
8312852	4419	98	12.1285	3269	600.627	743	167.808	5.62999	Up	0	0	3.79033	Up	0	0	Penicillium chrysogenum Wisconsin 54-1255 hypothetical protein (Pc20g05090) mRNA, complete cds	GO:0031224//intrinsic to membrane	GO:0015405//P-P-bond-hydrolysis-driven transmembrane transporter activity;GO:0017111//nucleoside-triphosphatase activity;GO:0032559//adenyl ribonucleotide binding	GO:0051234//establishment of localization	gi|255944563|ref|XP_002563049.1|/0/Pc20g05090 [Penicillium chrysogenum Wisconsin 54-1255]
8307655	630	259	224.836	1065	1372.53	596	944.175	2.6099	Up	1.82e-14	1.65e-13	2.07018	Up	1.33e-13	1.23e-12	Penicillium chrysogenum Wisconsin 54-1255 hypothetical protein (Pc16g11900) mRNA, complete cds	GO:0043231//intracellular membrane-bounded organelle	GO:0046914//transition metal ion binding;GO:0003676//nucleic acid binding	-	gi|255941442|ref|XP_002561490.1|/1.28518e-113/Pc16g11900 [Penicillium chrysogenum Wisconsin 54-1255]
8306576	1101	31	15.3986	53	39.0843	58	52.576	1.34379	Up	2.49e-05	8.42e-05	1.7716	Up	1.78e-08	9.09e-08	Penicillium chrysogenum Wisconsin 54-1255 hypothetical protein (Pc22g00840) mRNA, complete cds	GO:0044424//intracellular part	GO:0046872//metal ion binding;GO:0016616//oxidoreductase activity, acting on the CH-OH group of donors, NAD or NADP as acceptor;GO:0000166//nucleotide binding	GO:0008652//cellular amino acid biosynthetic process;GO:0006551//leucine metabolic process	gi|255946724|ref|XP_002564129.1|/0/Pc22g00840 [Penicillium chrysogenum Wisconsin 54-1255]
8314535	351	7181	11188.8	950	2197.51	1247	3545.73	-2.34812	Down	0	0	-1.6579	Down	0	0	Penicillium chrysogenum Wisconsin 54-1255 hypothetical protein (Pc20g04380) mRNA, complete cds	GO:0033279	GO:0003676//nucleic acid binding;GO:0005198//structural molecule activity	GO:0010467//gene expression	gi|255944435|ref|XP_002562985.1|/1.01162e-58/Pc20g04380 [Penicillium chrysogenum Wisconsin 54-1255]
8316582	1797	57	17.3474	111	50.152	103	57.2052	1.53159	Up	1.56e-11	9.66e-11	1.72143	Up	5.94e-13	4.67e-12	Penicillium chrysogenum Wisconsin 54-1255 hypothetical protein (Pc12g01320) mRNA, complete cds	-	GO:0016462//pyrophosphatase activity;GO:0032559//adenyl ribonucleotide binding	-	gi|255930949|ref|XP_002557031.1|/0/Pc12g01320 [Penicillium chrysogenum Wisconsin 54-1255]
8311678	2055	3064	815.424	496	195.967	355	172.41	-2.05694	Down	2.87e-259	7.51e-258	-2.24171	Down	1.41e-248	3.86e-247	Penicillium chrysogenum Wisconsin 54-1255 hypothetical protein (Pc13g12450) mRNA, complete cds	-	GO:0016744	-	gi|255937269|ref|XP_002559661.1|/0/Pc13g12450 [Penicillium chrysogenum Wisconsin 54-1255]
8304707	3192	143	24.5008	34	8.64828	35	10.9434	-1.50234	Down	2.62e-09	1.35e-08	-1.16277	Down	5.28e-06	1.99e-05	Penicillium chrysogenum Wisconsin 54-1255 hypothetical protein (Pc22g15560) mRNA, complete cds	-	GO:0016772//transferase activity, transferring phosphorus-containing groups	-	gi|255949412|ref|XP_002565473.1|/0/Pc22g15560 [Penicillium chrysogenum Wisconsin 54-1255]
8313419	498	2146	2356.72	277	451.611	308	617.26	-2.38363	Down	1.73e-217	4.37e-216	-1.93283	Down	1.4e-145	3.39e-144	Penicillium chrysogenum Wisconsin 54-1255 hypothetical protein (Pc13g03190) mRNA, complete cds	GO:0030529//ribonucleoprotein complex	GO:0005198//structural molecule activity	GO:0010467//gene expression	gi|255935461|ref|XP_002558757.1|/1.87891e-79/Pc13g03190 [Penicillium chrysogenum Wisconsin 54-1255]
8312265	489	165	184.536	238	395.168	144	293.9	1.09856	Up	0	0	-	-	-	-	Penicillium chrysogenum Wisconsin 54-1255 hypothetical protein (Pc20g01280) mRNA, complete cds	-	-	-	gi|255943839|ref|XP_002562687.1|/3.86266e-90/Pc20g01280 [Penicillium chrysogenum Wisconsin 54-1255]
8304880	3381	785	126.979	91	21.8529	117	34.5372	-2.53869	Down	1.61e-86	3.28e-85	-1.87836	Down	2.08e-52	3.95e-51	Penicillium chrysogenum Wisconsin 54-1255 hypothetical protein (Pc18g05230) mRNA, complete cds	GO:0031224//intrinsic to membrane	GO:0016616//oxidoreductase activity, acting on the CH-OH group of donors, NAD or NADP as acceptor;GO:0048037//cofactor binding;GO:0000166//nucleotide binding	GO:0006720//isoprenoid metabolic process;GO:0006732//coenzyme metabolic process	gi|255943163|ref|XP_002562350.1|/0/Pc18g05230 [Penicillium chrysogenum Wisconsin 54-1255]
8303982	522	235	246.209	30	46.6621	97	185.459	-2.39956	Down	2.17e-25	2.78e-24	-	-	-	-	Penicillium chrysogenum Wisconsin 54-1255 hypothetical protein (Pc22g10250) mRNA, complete cds	GO:0043231//intracellular membrane-bounded organelle	GO:0016859//cis-trans isomerase activity	GO:0044267//cellular protein metabolic process	gi|255948532|ref|XP_002565033.1|/2.04466e-98/Pc22g10250 [Penicillium chrysogenum Wisconsin 54-1255]
8311096	1824	4	1.19934	17	7.56725	10	5.47169	2.65753	Up	0.0002554	0.00073151	-	-	-	-	Penicillium chrysogenum Wisconsin 54-1255 hypothetical protein (Pc21g04280) mRNA, complete cds	-	-	-	gi|255953443|ref|XP_002567474.1|/0/Pc21g04280 [Penicillium chrysogenum Wisconsin 54-1255]
8307733	1221	86	38.5203	129	85.7803	89	72.748	1.15503	Up	5.48e-09	2.72e-08	-	-	-	-	Penicillium chrysogenum Wisconsin 54-1255 hypothetical protein (Pc20g00760) mRNA, complete cds	-	-	-	gi|255943741|ref|XP_002562638.1|/0/Pc20g00760 [Penicillium chrysogenum Wisconsin 54-1255]
8310741	1443	54	20.4661	10	5.62662	14	9.68296	-1.86289	Down	2.68e-05	9.06e-05	-	-	-	-	Penicillium chrysogenum Wisconsin 54-1255 hypothetical protein (Pc20g06440) mRNA, complete cds	-	GO:0016741//transferase activity, transferring one-carbon groups	-	gi|255944809|ref|XP_002563172.1|/0/Pc20g06440 [Penicillium chrysogenum Wisconsin 54-1255]
8315568	261	14	29.3355	130	404.405	22	84.1257	3.78508	Up	1.61e-06	6.33e-06	-	-	-	-	Penicillium chrysogenum Wisconsin 54-1255 hypothetical protein (Pc21g15670) mRNA, complete cds	-	-	-	gi|255955649|ref|XP_002568577.1|/2.61516e-46/Pc21g15670 [Penicillium chrysogenum Wisconsin 54-1255]
8305414	1866	666	195.195	201	87.4577	150	80.228	-1.15826	Down	2.78e-26	3.63e-25	-1.28274	Down	1.1e-26	1.65e-25	Penicillium chrysogenum Wisconsin 54-1255 hypothetical protein (Pc21g02050) mRNA, complete cds	GO:0044424//intracellular part	GO:0004812//aminoacyl-tRNA ligase activity;GO:0032559//adenyl ribonucleotide binding	GO:0006418//tRNA aminoacylation for protein translation	gi|255953035|ref|XP_002567270.1|/0/Pc21g02050 [Penicillium chrysogenum Wisconsin 54-1255]
8314004	1239	56	24.7186	125	81.9129	65	52.3587	1.7285	Up	1.09e-13	9.05e-13	1.08283	Up	3.73e-05	0.000123658	Penicillium chrysogenum Wisconsin 54-1255 hypothetical protein (Pc13g14990) mRNA, complete cds	-	-	-	gi|255938261|ref|XP_002559901.1|/0/Pc13g14990 [Penicillium chrysogenum Wisconsin 54-1255]
8309396	519	398	419.394	447	699.285	531	1021.11	-	-	-	-	1.28376	Up	5.25e-13	4.16e-12	Penicillium chrysogenum Wisconsin 54-1255 hypothetical protein (Pc21g10330) mRNA, complete cds	GO:0043234//protein complex	-	-	gi|255954631|ref|XP_002568068.1|/8.08123e-95/Pc21g10330 [Penicillium chrysogenum Wisconsin 54-1255]
8312840	1389	83	32.68	26	15.1979	19	13.6521	-	-	-	-	-1.25929	Down	0.000250266	0.0007197	Penicillium chrysogenum Wisconsin 54-1255 hypothetical protein (Pc22g18230) mRNA, complete cds	-	GO:0003824//catalytic activity	-	gi|255949922|ref|XP_002565728.1|/0/Pc22g18230 [Penicillium chrysogenum Wisconsin 54-1255]
8311715	480	475	541.202	147	248.651	167	347.234	-1.12205	Down	2.57e-18	2.71e-17	-	-	-	-	Penicillium chrysogenum Wisconsin 54-1255 hypothetical protein (Pc13g12820) mRNA, complete cds	-	GO:0050136//NADH dehydrogenase (quinone) activity	GO:0008152//metabolic process	gi|255937341|ref|XP_002559697.1|/2.90088e-93/Pc13g12820 [Penicillium chrysogenum Wisconsin 54-1255]
8312694	1977	258	71.3707	546	224.233	453	228.685	1.6516	Up	0	0	1.67996	Up	2.73e-14	2.92e-13	Penicillium chrysogenum Wisconsin 54-1255 hypothetical protein (Pc12g12220) mRNA, complete cds	-	-	GO:0048278//vesicle docking	gi|255933133|ref|XP_002558037.1|/0/Pc12g12220 [Penicillium chrysogenum Wisconsin 54-1255]
8312262	1179	157	72.827	53	36.4986	34	28.7814	-	-	-	-	-1.33934	Down	1.01e-07	4.76e-07	Penicillium chrysogenum Wisconsin 54-1255 hypothetical protein (Pc20g01250) mRNA, complete cds	-	GO:0003824//catalytic activity	GO:0043412	gi|255943833|ref|XP_002562684.1|/0/Pc20g01250 [Penicillium chrysogenum Wisconsin 54-1255]
8312256	351	138	215.02	32	74.0213	50	142.17	-1.53846	Down	2.71e-09	1.38e-08	-	-	-	-	Penicillium chrysogenum Wisconsin 54-1255 hypothetical protein (Pc20g01190) mRNA, complete cds	-	-	-	gi|255943823|ref|XP_002562679.1|/1.04443e-63/hypothetical protein [Penicillium chrysogenum Wisconsin 54-1255]
8313401	1176	95	44.1797	166	114.608	104	88.2618	1.37525	Up	1.09e-14	9.97e-14	-	-	-	-	Penicillium chrysogenum Wisconsin 54-1255 hypothetical protein (Pc20g08110) mRNA, complete cds	-	-	-	gi|255945133|ref|XP_002563334.1|/3.02397e-166/Pc20g08110 [Penicillium chrysogenum Wisconsin 54-1255]
8306607	6612	249	20.5955	52	6.38534	48	7.24528	-1.6895	Down	1.05e-17	1.09e-16	-1.50722	Down	2.11e-13	1.86e-12	Penicillium chrysogenum Wisconsin 54-1255 hypothetical protein (Pc12g15980) mRNA, complete cds	GO:0043231//intracellular membrane-bounded organelle	GO:0046914//transition metal ion binding;GO:0003676//nucleic acid binding;GO:0034061	GO:0006259//DNA metabolic process	gi|255934434|ref|XP_002558396.1|/0/Pc12g15980 [Penicillium chrysogenum Wisconsin 54-1255]
8313662	1416	200	77.2455	41	23.509	66	46.5187	-1.71624	Down	8.84e-15	8.18e-14	-	-	-	-	Penicillium chrysogenum Wisconsin 54-1255 hypothetical protein (Pc22g05150) mRNA, complete cds	-	GO:0016849//phosphorus-oxygen lyase activity;GO:0004620//phospholipase activity;GO:0042578//phosphoric ester hydrolase activity	GO:0044238//primary metabolic process	gi|255947566|ref|XP_002564550.1|/0/Pc22g05150 [Penicillium chrysogenum Wisconsin 54-1255]
8309935	540	126	127.61	118	177.42	180	332.679	-	-	-	-	1.38239	Up	1.2e-13	1.13e-12	Penicillium chrysogenum Wisconsin 54-1255 hypothetical protein (Pc13g07740) mRNA, complete cds	GO:0005740//mitochondrial envelope;GO:0031224//intrinsic to membrane	-	-	gi|255936353|ref|XP_002559203.1|/8.21929e-80/Pc13g07740 [Penicillium chrysogenum Wisconsin 54-1255]
8317408	2022	48	12.9828	145	58.2238	66	32.5769	2.16501	Up	4.24e-13	3.09e-12	1.32725	Up	9.82e-07	4.13e-06	Penicillium chrysogenum Wisconsin 54-1255 hypothetical protein (Pc12g12850) mRNA, complete cds	-	-	GO:0010468//regulation of gene expression	gi|255933245|ref|XP_002558093.1|/0/Pc12g12850 [Penicillium chrysogenum Wisconsin 54-1255]
8316061	2169	85	21.4322	7	2.62031	13	5.98178	-3.03197	Down	2.14e-12	1.42e-11	-1.84113	Down	1.1e-06	4.6e-06	Penicillium chrysogenum Wisconsin 54-1255 hypothetical protein (Pc13g09340) mRNA, complete cds	-	GO:0005488//binding	-	gi|255936663|ref|XP_002559358.1|/0/Pc13g09340 [Penicillium chrysogenum Wisconsin 54-1255]
8314309	1155	192	90.913	27	18.98	51	44.0692	-2.26001	Down	1.12e-19	1.24e-18	-1.04472	Down	1.18e-06	4.9e-06	Penicillium chrysogenum Wisconsin 54-1255 hypothetical protein (Pc14g01460) mRNA, complete cds	-	GO:0005515//protein binding	-	gi|255938740|ref|XP_002560140.1|/0/Pc14g01460 [Penicillium chrysogenum Wisconsin 54-1255]
8309555	1776	254	78.2163	116	53.0309	68	38.2131	-	-	-	-	-1.0334	Down	2.84e-08	1.43e-07	Penicillium chrysogenum Wisconsin 54-1255 hypothetical protein (Pc22g12200) mRNA, complete cds	GO:0044464//cell part	GO:0046872//metal ion binding;GO:0015924	-	gi|255948796|ref|XP_002565165.1|/0/Pc22g12200 [Penicillium chrysogenum Wisconsin 54-1255]
8305240	432	3729	4720.8	517	971.674	573	1323.79	-2.28049	Down	0	0	-1.83436	Down	4.72e-235	1.27e-233	Penicillium chrysogenum Wisconsin 54-1255 hypothetical protein (Pc22g20980) mRNA, complete cds	GO:0030529//ribonucleoprotein complex	GO:0005198//structural molecule activity	GO:0010467//gene expression	gi|255950456|ref|XP_002565995.1|/1.2052e-75/Pc22g20980 [Penicillium chrysogenum Wisconsin 54-1255]
8312306	2580	263	55.7497	84	26.4346	71	27.4654	-1.07654	Down	3.57e-10	1.98e-09	-1.02135	Down	2.19e-08	1.11e-07	Penicillium chrysogenum Wisconsin 54-1255 transcription factor like protein RFX-Penicillium chrysogenum (RFX) mRNA, complete cds	-	GO:0003676//nucleic acid binding	GO:0006351//transcription, DNA-dependent	gi|255943921|ref|XP_002562728.1|/0/transcription factor like protein RFX-Penicillium chrysogenum [Penicillium chrysogenum Wisconsin 54-1255]
8308062	639	82	70.181	26	33.0359	13	20.3043	-	-	-	-	-1.78929	Down	2.71e-06	1.06e-05	Penicillium chrysogenum Wisconsin 54-1255 hypothetical protein (Pc21g01120) mRNA, complete cds	GO:0044464//cell part	GO:0017111//nucleoside-triphosphatase activity;GO:0032561//guanyl ribonucleotide binding	GO:0035556//intracellular signal transduction	gi|255952861|ref|XP_002567183.1|/1.63678e-95/Pc21g01120 [Penicillium chrysogenum Wisconsin 54-1255]
8303912	1092	23	11.5189	27	20.075	49	44.7837	-	-	-	-	1.95897	Up	1.65e-07	7.55e-07	Penicillium chrysogenum Wisconsin 54-1255 hypothetical protein (Pc13g09810) mRNA, complete cds	-	GO:0016829//lyase activity	-	gi|255936755|ref|XP_002559404.1|/0/Pc13g09810 [Penicillium chrysogenum Wisconsin 54-1255]
8313770	3363	225	36.59	255	61.564	250	74.1925	-	-	-	-	1.01982	Up	1.24e-14	1.39e-13	Penicillium chrysogenum Wisconsin 54-1255 hypothetical protein (Pc12g13920) mRNA, complete cds	-	GO:0003824//catalytic activity	-	gi|255933638|ref|XP_002558198.1|/0/Pc12g13920 [Penicillium chrysogenum Wisconsin 54-1255]
8316433	1572	126	43.8354	238	122.924	209	132.691	1.4876	Up	9.88e-14	8.27e-13	1.5979	Up	1.2e-13	1.12e-12	Penicillium chrysogenum Wisconsin 54-1255 hypothetical protein (Pc12g05660) mRNA, complete cds	-	GO:0005488//binding	-	gi|255931707|ref|XP_002557410.1|/0/Pc12g05660 [Penicillium chrysogenum Wisconsin 54-1255]
8312145	312	653	1144.63	1009	2625.73	579	1852.13	1.19784	Up	7.57e-13	5.28e-12	-	-	-	-	Penicillium chrysogenum Wisconsin 54-1255 hypothetical protein (Pc21g20560) mRNA, complete cds	GO:0044424//intracellular part	GO:0032559//adenyl ribonucleotide binding	GO:0044267//cellular protein metabolic process;GO:0050896//response to stimulus	gi|255956581|ref|XP_002569043.1|/1.03264e-50/Pc21g20560 [Penicillium chrysogenum Wisconsin 54-1255]
8306999	1749	80	25.0154	171	79.3816	84	47.9332	1.66599	Up	0	0	-	-	-	-	Penicillium chrysogenum Wisconsin 54-1255 hypothetical protein (Pc23g00890) mRNA, complete cds	-	-	-	gi|255951763|ref|XP_002566648.1|/0/Pc23g00890 [Penicillium chrysogenum Wisconsin 54-1255]
8315962	717	0	0.001	21	23.7801	140	194.875	14.5375	Up	4.03e-09	2.03e-08	17.5722	Up	0	0	Penicillium chrysogenum Wisconsin 54-1255 hypothetical protein (Pc22g19590) mRNA, complete cds	-	GO:0003824//catalytic activity	GO:0008152//metabolic process	gi|255950190|ref|XP_002565862.1|/1.86635e-128/Pc22g19590 [Penicillium chrysogenum Wisconsin 54-1255]
8310318	3768	127	18.4331	29	6.24886	9	2.38385	-1.56064	Down	8.32e-09	4.06e-08	-2.95094	Down	3.67e-15	4.27e-14	Penicillium chrysogenum Wisconsin 54-1255 hypothetical protein (Pc14g00820) mRNA, complete cds	-	GO:0016791//phosphatase activity	-	gi|255938612|ref|XP_002560076.1|/0/Pc14g00820 [Penicillium chrysogenum Wisconsin 54-1255]
8310855	1317	110	45.6787	17	10.4804	40	30.3124	-2.12383	Down	4.51e-11	2.7e-10	-	-	-	-	Penicillium chrysogenum Wisconsin 54-1255 hypothetical protein (Pc22g04350) mRNA, complete cds	GO:0043231//intracellular membrane-bounded organelle	GO:0016895//exodeoxyribonuclease activity, producing 5'-phosphomonoesters;GO:0003677//DNA binding	GO:0006259//DNA metabolic process	gi|255947412|ref|XP_002564473.1|/0/Pc22g04350 [Penicillium chrysogenum Wisconsin 54-1255]
8314282	687	118	93.936	129	152.457	152	220.817	-	-	-	-	1.2331	Up	2.57e-12	1.82e-11	Penicillium chrysogenum Wisconsin 54-1255 hypothetical protein (Pc14g01190) mRNA, complete cds	-	-	-	gi|255938686|ref|XP_002560113.1|/1.31981e-120/Pc14g01190 [Penicillium chrysogenum Wisconsin 54-1255]
8308713	270	68	137.737	61	183.434	82	303.107	-	-	-	-	1.13791	Up	1.44e-06	5.9e-06	Penicillium chrysogenum Wisconsin 54-1255 hypothetical protein (Pc22g14880) mRNA, complete cds	GO:0043231//intracellular membrane-bounded organelle	GO:0050136//NADH dehydrogenase (quinone) activity	-	gi|255949282|ref|XP_002565408.1|/3.3848e-38/Pc22g14880 [Penicillium chrysogenum Wisconsin 54-1255]
8306698	897	401	244.489	56	50.6885	70	77.8847	-2.27004	Down	9.85e-40	1.53e-38	-1.65036	Down	2.33e-23	3.32e-22	Penicillium chrysogenum Wisconsin 54-1255 hypothetical protein (Pc18g05660) mRNA, complete cds	-	GO:0016209//antioxidant activity;GO:0043169//cation binding	GO:0006800//oxygen and reactive oxygen species metabolic process	gi|255943249|ref|XP_002562393.1|/1.16294e-174/Pc18g05660 [Penicillium chrysogenum Wisconsin 54-1255]
8314769	297	73	134.423	137	374.522	105	352.841	1.47827	Up	1.85e-13	1.47e-12	1.39224	Up	1.51e-10	9.34e-10	Penicillium chrysogenum Wisconsin 54-1255 hypothetical protein (Pc12g05340) mRNA, complete cds	-	-	-	gi|255931647|ref|XP_002557380.1|/3.06718e-39/Pc12g05340 [Penicillium chrysogenum Wisconsin 54-1255]
8305802	1731	87	27.4871	24	11.2571	15	8.6485	-1.28791	Down	3.81e-05	0.000126205	-1.66823	Down	3.99e-06	1.53e-05	Penicillium chrysogenum Wisconsin 54-1255 hypothetical protein (Pc22g06770) mRNA, complete cds	GO:0044464//cell part	-	GO:0051234//establishment of localization	gi|255947876|ref|XP_002564705.1|/0/Pc22g06770 [Penicillium chrysogenum Wisconsin 54-1255]
8304485	1089	124	62.2731	47	35.0416	95	87.0647	-	-	-	-	-	-	-	-	Penicillium chrysogenum Wisconsin 54-1255 hypothetical protein (Pc22g25570) mRNA, complete cds	-	GO:0004672//protein kinase activity	GO:0006464//protein modification process	gi|255951350|ref|XP_002566442.1|/0/Pc22g25570 [Penicillium chrysogenum Wisconsin 54-1255]
8316012	1881	214	62.2202	30	12.9493	49	25.9988	-2.26451	Down	8.05e-22	9.49e-21	-1.25894	Down	2.75e-09	1.51e-08	Penicillium chrysogenum Wisconsin 54-1255 hypothetical protein (Pc13g08850) mRNA, complete cds	-	-	-	gi|255936567|ref|XP_002559310.1|/0/Pc13g08850 [Penicillium chrysogenum Wisconsin 54-1255]
8310373	1509	81	29.3564	242	130.209	188	124.341	2.14908	Up	0	0	2.08256	Up	2.2e-14	2.41e-13	Penicillium chrysogenum Wisconsin 54-1255 hypothetical protein (Pc21g13730) mRNA, complete cds	GO:0044424//intracellular part	GO:0004812//aminoacyl-tRNA ligase activity;GO:0046914//transition metal ion binding;GO:0032559//adenyl ribonucleotide binding	GO:0006418//tRNA aminoacylation for protein translation	gi|255955275|ref|XP_002568390.1|/0/Pc21g13730 [Penicillium chrysogenum Wisconsin 54-1255]
8312756	795	86	59.1613	167	170.554	112	140.604	1.52751	Up	0	0	1.24891	Up	1.28e-09	7.32e-09	Penicillium chrysogenum Wisconsin 54-1255 hypothetical protein (Pc12g05250) mRNA, complete cds	-	-	-	gi|255931631|ref|XP_002557372.1|/1.27585e-139/Pc12g05250 [Penicillium chrysogenum Wisconsin 54-1255]
8313657	1062	9	4.63473	53	40.5196	24	22.5545	3.12806	Up	1.39e-05	4.85e-05	2.28286	Up	3.98e-05	0.000131717	Penicillium chrysogenum Wisconsin 54-1255 hypothetical protein (Pc22g05100) mRNA, complete cds	-	-	-	gi|255947556|ref|XP_002564545.1|/0/Pc22g05100 [Penicillium chrysogenum Wisconsin 54-1255]
8310032	1071	469	239.491	105	79.6001	146	136.054	-1.58913	Down	1.55e-29	2.14e-28	-	-	-	-	Penicillium chrysogenum Wisconsin 54-1255 hypothetical protein (Pc21g16630) mRNA, complete cds	GO:0043231//intracellular membrane-bounded organelle	-	GO:0034728	gi|255955833|ref|XP_002568669.1|/1.10959e-156/Pc21g16630 [Penicillium chrysogenum Wisconsin 54-1255]
8313569	1980	128	35.3551	13	5.33079	4	2.01624	-2.72949	Down	2.09e-16	2.06e-15	-4.13218	Down	1.37e-19	1.81e-18	Penicillium chrysogenum Wisconsin 54-1255 hypothetical protein (Pc22g19110) mRNA, complete cds	-	GO:0004175//endopeptidase activity	GO:0019538//protein metabolic process	gi|255950094|ref|XP_002565814.1|/0/Pc22g19110 [Penicillium chrysogenum Wisconsin 54-1255]
8310056	1332	205	84.1698	343	209.076	147	110.144	1.31265	Up	3.93e-13	2.89e-12	-	-	-	-	Penicillium chrysogenum Wisconsin 54-1255 hypothetical protein (Pc21g16870) mRNA, complete cds	-	-	-	-
8311694	678	532	429.13	86	102.987	76	111.874	-2.05895	Down	1.71e-46	2.82e-45	-1.93953	Down	1.75e-37	2.98e-36	Penicillium chrysogenum Wisconsin 54-1255 hypothetical protein (Pc13g12610) mRNA, complete cds	GO:0032991//macromolecular complex	-	GO:0022613//ribonucleoprotein complex biogenesis	gi|255937301|ref|XP_002559677.1|/6.01433e-78/Pc13g12610 [Penicillium chrysogenum Wisconsin 54-1255]
8316147	1599	184	62.9327	13	6.60098	10	6.24163	-3.25306	Down	5.28e-27	7.05e-26	-3.33381	Down	9.28e-24	1.34e-22	Penicillium chrysogenum Wisconsin 54-1255 hypothetical protein (Pc18g04660) mRNA, complete cds	-	GO:0004180//carboxypeptidase activity	GO:0019538//protein metabolic process	gi|255943061|ref|XP_002562299.1|/0/Pc18g04660 [Penicillium chrysogenum Wisconsin 54-1255]
8312861	2805	97	18.9124	26	7.52583	21	7.47193	-1.32941	Down	8.16e-06	2.93e-05	-1.33978	Down	3.17e-05	0.000106053	Penicillium chrysogenum Wisconsin 54-1255 hypothetical protein (Pc20g05180) mRNA, complete cds	-	-	-	gi|255944581|ref|XP_002563058.1|/0/Pc20g05180 [Penicillium chrysogenum Wisconsin 54-1255]
8314219	4935	57	6.31676	11	1.80975	17	3.43802	-1.80339	Down	2.38e-05	8.1e-05	-	-	-	-	Penicillium chrysogenum Wisconsin 54-1255 hypothetical protein (Pc18g01560) mRNA, complete cds	GO:0044464//cell part	GO:0030695//GTPase regulator activity	GO:0009966//regulation of signal transduction;GO:0035556//intracellular signal transduction	gi|255942463|ref|XP_002562000.1|/0/Pc18g01560 [Penicillium chrysogenum Wisconsin 54-1255]
8315720	774	114	80.5509	2	2.09799	2	2.57891	-5.26282	Down	4.3e-23	5.23e-22	-4.96507	Down	2.64e-19	3.42e-18	Penicillium chrysogenum Wisconsin 54-1255 hypothetical protein (Pc06g00430) mRNA, complete cds	-	GO:0003676//nucleic acid binding;GO:0016892	-	gi|255930197|ref|XP_002556658.1|/3.334e-137/Pc06g00430 [Penicillium chrysogenum Wisconsin 54-1255]
8316408	2178	310	77.8414	507	189.001	349	159.924	1.27978	Up	1.95e-13	1.53e-12	1.03878	Up	6.97e-14	6.9e-13	Penicillium chrysogenum Wisconsin 54-1255 hypothetical protein (Pc12g05410) mRNA, complete cds	-	GO:0005488//binding	-	gi|255931659|ref|XP_002557386.1|/0/Pc12g05410 [Penicillium chrysogenum Wisconsin 54-1255]
8316053	849	363	233.833	88	84.1567	106	124.608	-1.47433	Down	5.54e-21	6.36e-20	-	-	-	-	Penicillium chrysogenum Wisconsin 54-1255 hypothetical protein (Pc13g09260) mRNA, complete cds	GO:0043231//intracellular membrane-bounded organelle	-	GO:0010468//regulation of gene expression;GO:0006325//chromatin organization	gi|255936647|ref|XP_002559350.1|/8.55902e-116/Pc13g09260 [Penicillium chrysogenum Wisconsin 54-1255]
8310033	729	140	105.029	19	21.1612	42	57.5001	-2.31129	Down	4.59e-15	4.32e-14	-	-	-	-	Penicillium chrysogenum Wisconsin 54-1255 hypothetical protein (Pc21g16640) mRNA, complete cds	GO:0044464//cell part	GO:0005488//binding	GO:0016192//vesicle-mediated transport	gi|255955835|ref|XP_002568670.1|/1.10414e-107/Pc21g16640 [Penicillium chrysogenum Wisconsin 54-1255]
8304278	2866	72	13.7392	20	5.66588	21	7.3129	-1.27793	Down	0.000203512	0.000592457	-	-	-	-	Penicillium chrysogenum Wisconsin 54-1255 hypothetical protein (Pc12g09830) mRNA, complete cds	GO:0043231//intracellular membrane-bounded organelle	GO:0046914//transition metal ion binding;GO:0003676//nucleic acid binding;GO:0001071	GO:0010468//regulation of gene expression;GO:0006351//transcription, DNA-dependent	gi|255939980|ref|XP_002560759.1|/0/Pc16g04040 [Penicillium chrysogenum Wisconsin 54-1255]
8313540	621	1160	1021.58	1363	1782.04	1639	2634.11	-	-	-	-	1.36651	Up	4.05e-13	3.32e-12	Penicillium chrysogenum Wisconsin 54-1255 hypothetical protein (Pc22g18820) mRNA, complete cds	GO:0043231//intracellular membrane-bounded organelle;GO:0000502//proteasome complex	GO:0004175//endopeptidase activity	GO:0006508//proteolysis	gi|255950036|ref|XP_002565785.1|/1.0124e-115/Pc22g18820 [Penicillium chrysogenum Wisconsin 54-1255]
8311438	576	24	22.7874	76	107.128	82	142.082	2.23303	Up	1.62e-08	7.71e-08	2.64041	Up	9.89e-08	4.67e-07	Penicillium chrysogenum Wisconsin 54-1255 hypothetical protein (Pc13g13320) mRNA, complete cds	-	-	-	gi|255937439|ref|XP_002559746.1|/1.89058e-59/Pc13g13320 [Penicillium chrysogenum Wisconsin 54-1255]
8305098	1104	33	16.3475	35	25.7402	50	45.2009	-	-	-	-	1.46728	Up	4.07e-06	1.56e-05	Penicillium chrysogenum Wisconsin 54-1255 hypothetical protein (Pc18g03350) mRNA, complete cds	-	-	-	gi|255942811|ref|XP_002562174.1|/0/Pc18g03350 [Penicillium chrysogenum Wisconsin 54-1255]
8311824	1362	548	220.044	12980	7737.69	5687	4167.28	5.13604	Up	1.28e-12	8.69e-12	4.24324	Up	1.1e-12	8.21e-12	Penicillium chrysogenum Wisconsin 54-1255 hypothetical protein (Pc12g04310) mRNA, complete cds	-	GO:0016620//oxidoreductase activity, acting on the aldehyde or oxo group of donors, NAD or NADP as acceptor;GO:0016614//oxidoreductase activity, acting on CH-OH group of donors;GO:0000166//nucleotide binding	GO:0008152//metabolic process	gi|255931489|ref|XP_002557301.1|/0/Pc12g04310 [Penicillium chrysogenum Wisconsin 54-1255]
8305709	594	34	31.304	191	261.072	167	280.593	3.06003	Up	1.44e-10	8.25e-10	3.16406	Up	1.85e-09	1.03e-08	Penicillium chrysogenum Wisconsin 54-1255 hypothetical protein (Pc22g08970) mRNA, complete cds	-	-	-	gi|255948284|ref|XP_002564909.1|/6.12577e-112/Pc22g08970 [Penicillium chrysogenum Wisconsin 54-1255]
8307641	2103	23	5.9813	89	34.3609	29	13.7628	2.52224	Up	2.6e-08	1.22e-07	-	-	-	-	Penicillium chrysogenum Wisconsin 54-1255 hypothetical protein (Pc16g11760) mRNA, complete cds	GO:0043231//intracellular membrane-bounded organelle	GO:0046914//transition metal ion binding;GO:0003676//nucleic acid binding;GO:0001071	GO:0010468//regulation of gene expression;GO:0006351//transcription, DNA-dependent	gi|255941416|ref|XP_002561477.1|/0/Pc16g11760 [Penicillium chrysogenum Wisconsin 54-1255]
8305546	678	5720	4613.95	842	1008.31	579	852.306	-2.19406	Down	0	0	-2.43656	Down	0	0	Penicillium chrysogenum Wisconsin 54-1255 hypothetical protein (Pc13g06740) mRNA, complete cds	GO:0030529//ribonucleoprotein complex	GO:0005198//structural molecule activity	GO:0010467//gene expression	gi|255936161|ref|XP_002559107.1|/3.07458e-90/Pc13g06740 [Penicillium chrysogenum Wisconsin 54-1255]
8306858	1533	253	90.2579	332	175.837	437	284.502	-	-	-	-	1.65632	Up	1.3e-13	1.2e-12	Penicillium chrysogenum Wisconsin 54-1255 hypothetical protein (Pc18g03820) mRNA, complete cds	-	-	-	gi|255942899|ref|XP_002562218.1|/0/Pc18g03820 [Penicillium chrysogenum Wisconsin 54-1255]
8309510	429	155	197.597	42	79.4888	38	88.4042	-1.31374	Down	2e-08	9.43e-08	-1.16038	Down	2.17e-06	8.66e-06	Penicillium chrysogenum Wisconsin 54-1255 hypothetical protein (Pc22g11750) mRNA, partial cds	GO:0044424//intracellular part	GO:0005515//protein binding;GO:0032559//adenyl ribonucleotide binding	GO:0044267//cellular protein metabolic process	gi|255948708|ref|XP_002565121.1|/1.48352e-65/Pc22g11750 [Penicillium chrysogenum Wisconsin 54-1255]
8314340	1293	41	17.3417	29	18.2101	54	41.6814	-	-	-	-	1.26516	Up	1.99e-05	6.9e-05	Penicillium chrysogenum Wisconsin 54-1255 hypothetical protein (Pc14g01770) mRNA, complete cds	-	GO:0016772//transferase activity, transferring phosphorus-containing groups;GO:0070011//peptidase activity, acting on L-amino acid peptides;GO:0005488//binding;GO:0016841//ammonia-lyase activity	GO:0009987//cellular process;GO:0019538//protein metabolic process	gi|255938802|ref|XP_002560171.1|/0/Pc14g01770 [Penicillium chrysogenum Wisconsin 54-1255]
8309656	822	977	650.024	1855	1832.25	2098	2547.3	1.49505	Up	0	0	1.9704	Up	1.29e-13	1.2e-12	Penicillium chrysogenum Wisconsin 54-1255 hypothetical protein (Pc13g14020) mRNA, complete cds	-	GO:0005488//binding	-	gi|255937567|ref|XP_002559810.1|/1.27262e-145/Pc13g14020 [Penicillium chrysogenum Wisconsin 54-1255]
8308632	3786	228	32.9352	22	4.71798	18	4.74502	-2.80339	Down	6.12e-29	8.35e-28	-2.79514	Down	6.02e-25	8.87e-24	Penicillium chrysogenum Wisconsin 54-1255 hypothetical protein (Pc20g13910) mRNA, complete cds	-	-	-	gi|255946203|ref|XP_002563869.1|/0/Pc20g13910 [Penicillium chrysogenum Wisconsin 54-1255]
8308291	1719	9	2.86334	29	13.6973	121	70.2516	2.25812	Up	2.09e-05	7.16e-05	4.61676	Up	2.65e-05	8.99e-05	Penicillium chrysogenum Wisconsin 54-1255 hypothetical protein (Pc12g14710) mRNA, complete cds	GO:0031224//intrinsic to membrane	GO:0022857//transmembrane transporter activity	GO:0006810//transport	gi|255933792|ref|XP_002558275.1|/0/Pc12g14710 [Penicillium chrysogenum Wisconsin 54-1255]
8315389	732	48	35.8622	6	6.65509	20	27.2688	-2.42993	Down	3.27e-06	1.24e-05	-	-	-	-	Penicillium chrysogenum Wisconsin 54-1255 hypothetical protein (Pc16g01220) mRNA, complete cds	-	-	-	gi|255939542|ref|XP_002560540.1|/5.70806e-112/Pc16g01220 [Penicillium chrysogenum Wisconsin 54-1255]
8310295	1617	20	6.76436	44	22.0931	58	35.7985	1.70757	Up	4.47e-06	1.66e-05	2.40387	Up	4.7e-07	2.04e-06	Penicillium chrysogenum Wisconsin 54-1255 hypothetical protein (Pc14g00590) mRNA, complete cds	GO:0043231//intracellular membrane-bounded organelle	GO:0008410//CoA-transferase activity	GO:0044248//cellular catabolic process	gi|255938566|ref|XP_002560053.1|/0/Pc14g00590 [Penicillium chrysogenum Wisconsin 54-1255]
8315791	1482	86	31.7363	537	294.198	90	60.6095	3.21258	Up	0	0	-	-	-	-	Penicillium chrysogenum Wisconsin 54-1255 hypothetical protein (Pc13g10760) mRNA, complete cds	-	-	-	gi|255936939|ref|XP_002559496.1|/0/Pc13g10760 [Penicillium chrysogenum Wisconsin 54-1255]
8312268	540	199	201.542	49	73.6743	31	57.2947	-1.45185	Down	6.7e-12	4.26e-11	-1.81461	Down	8.91e-14	8.6e-13	Penicillium chrysogenum Wisconsin 54-1255 hypothetical protein (Pc20g01310) mRNA, complete cds	-	GO:0016879//ligase activity, forming carbon-nitrogen bonds	GO:0010467//gene expression	gi|255943845|ref|XP_002562690.1|/4.21152e-84/Pc20g01310 [Penicillium chrysogenum Wisconsin 54-1255]
8312453	1377	113	44.8798	21	12.3822	38	27.542	-1.8578	Down	9.02e-10	4.81e-09	-	-	-	-	Penicillium chrysogenum Wisconsin 54-1255 hypothetical protein (Pc22g02040) mRNA, complete cds	GO:0015630//microtubule cytoskeleton	GO:0003824//catalytic activity	GO:0051234//establishment of localization	gi|255946962|ref|XP_002564248.1|/0/Pc22g02040 [Penicillium chrysogenum Wisconsin 54-1255]
8314162	621	30	26.4202	30	39.2232	39	62.6786	-	-	-	-	1.24633	Up	0.000334276	0.000946358	Penicillium chrysogenum Wisconsin 54-1255 hypothetical protein (Pc21g07240) mRNA, complete cds	GO:0044444//cytoplasmic part;GO:0043229//intracellular organelle	-	-	gi|255954025|ref|XP_002567765.1|/4.40168e-111/Pc21g07240 [Penicillium chrysogenum Wisconsin 54-1255]
8313987	1014	64	34.5182	180	144.128	57	56.1027	2.06192	Up	0	0	-	-	-	-	Penicillium chrysogenum Wisconsin 54-1255 hypothetical protein (Pc13g14820) mRNA, complete cds	GO:0044464//cell part	-	-	gi|255938233|ref|XP_002559887.1|/4.00144e-177/Pc13g14820 [Penicillium chrysogenum Wisconsin 54-1255]
8306536	1293	51	21.5714	90	56.5142	110	84.9065	1.38949	Up	1.72e-08	8.11e-08	1.97675	Up	2.49e-12	1.77e-11	Penicillium chrysogenum Wisconsin 54-1255 hypothetical protein (Pc22g00420) mRNA, complete cds	-	GO:0016453	-	gi|255946640|ref|XP_002564087.1|/0/Pc22g00420 [Penicillium chrysogenum Wisconsin 54-1255]
8304261	1956	84	23.4864	36	14.9433	78	39.799	-	-	-	-	-	-	-	-	Penicillium chrysogenum Wisconsin 54-1255 hypothetical protein (Pc12g09660) mRNA, complete cds	GO:0031224//intrinsic to membrane;GO:0031966//mitochondrial membrane	GO:0046872//metal ion binding;GO:0032561//guanyl ribonucleotide binding;GO:0003824//catalytic activity	GO:0035556//intracellular signal transduction;GO:0010970	gi|255932471|ref|XP_002557792.1|/0/Pc12g09660 [Penicillium chrysogenum Wisconsin 54-1255]
8308393	315	2	3.47237	22	56.7056	16	50.6939	4.0295	Up	0.000155389	0.000463111	3.86782	Up	0.000174537	0.000514923	Penicillium chrysogenum Wisconsin 54-1255 hypothetical protein (Pc22g22310) mRNA, complete cds	-	-	-	gi|255950718|ref|XP_002566126.1|/1.02614e-58/hypothetical protein [Penicillium chrysogenum Wisconsin 54-1255]
8313713	1968	98	27.2338	113	46.6194	136	68.97	-	-	-	-	1.34057	Up	1.5e-12	1.1e-11	Penicillium chrysogenum Wisconsin 54-1255 hypothetical protein (Pc22g05660) mRNA, complete cds	-	GO:0016884//carbon-nitrogen ligase activity, with glutamine as amido-N-donor	GO:0006528//asparagine metabolic process	gi|255947664|ref|XP_002564599.1|/0/Pc22g05660 [Penicillium chrysogenum Wisconsin 54-1255]
8303922	417	8	10.4921	30	58.4116	5	11.9669	2.47696	Up	2.21e-05	7.55e-05	-	-	-	-	Penicillium chrysogenum Wisconsin 54-1255 hypothetical protein (Pc13g09910) mRNA, complete cds	-	-	-	gi|255936773|ref|XP_002559413.1|/4.28755e-41/Pc13g09910 [Penicillium chrysogenum Wisconsin 54-1255]
8316909	1317	35	14.5341	88	54.2514	100	75.7811	1.90021	Up	9.21e-11	5.37e-10	2.38239	Up	1.24e-09	7.07e-09	Penicillium chrysogenum Wisconsin 54-1255 hypothetical protein (Pc21g07660) mRNA, complete cds	GO:0044424//intracellular part	GO:0008168//methyltransferase activity	GO:0006544//glycine metabolic process	gi|255954107|ref|XP_002567806.1|/0/Pc21g07660 [Penicillium chrysogenum Wisconsin 54-1255]
8311256	1542	54	19.1521	295	155.329	149	96.4381	3.01975	Up	1.41e-13	1.14e-12	2.3321	Up	9.85e-13	7.44e-12	Penicillium chrysogenum Wisconsin 54-1255 hypothetical protein (Pc22g13450) mRNA, complete cds	-	-	-	gi|255949008|ref|XP_002565271.1|/0/Pc22g13450 [Penicillium chrysogenum Wisconsin 54-1255]
8316776	3582	54	8.2447	10	2.26667	7	1.95038	-1.86289	Down	2.68e-05	9.05e-05	-2.07971	Down	3.21e-05	0.000107296	Penicillium chrysogenum Wisconsin 54-1255 hypothetical protein (Pc22g20420) mRNA, complete cds	-	-	-	gi|255950350|ref|XP_002565942.1|/0/Pc22g20420 [Penicillium chrysogenum Wisconsin 54-1255]
8313034	957	24	13.7153	1	0.848402	11	11.4717	-4.0149	Down	5.67e-05	0.000183398	-	-	-	-	Penicillium chrysogenum Wisconsin 54-1255 hypothetical protein (Pc12g06480) mRNA, complete cds	GO:0031224//intrinsic to membrane	-	-	gi|255931867|ref|XP_002557490.1|/0/Pc12g06480 [Penicillium chrysogenum Wisconsin 54-1255]
8306490	1644	24	7.98392	118	58.2766	13	7.89202	2.86775	Up	1.62e-08	7.73e-08	-	-	-	-	Penicillium chrysogenum Wisconsin 54-1255 hypothetical protein (Pc21g13040) mRNA, complete cds	-	-	GO:0006810//transport	gi|255955153|ref|XP_002568329.1|/0/Pc21g13040 [Penicillium chrysogenum Wisconsin 54-1255]
8317368	1170	422	197.257	434	301.174	500	426.511	-	-	-	-	1.11251	Up	0	0	Penicillium chrysogenum Wisconsin 54-1255 hypothetical protein (Pc13g05760) mRNA, complete cds	GO:0043234//protein complex;GO:0044424//intracellular part	GO:0016462//pyrophosphatase activity;GO:0032559//adenyl ribonucleotide binding	GO:0009057//macromolecule catabolic process	gi|255935967|ref|XP_002559010.1|/0/Pc13g05760 [Penicillium chrysogenum Wisconsin 54-1255]
8313771	4245	335	43.1592	826	157.985	507	119.2	1.87205	Up	1.1e-13	9.07e-13	1.46564	Up	1.27e-13	1.18e-12	Penicillium chrysogenum Wisconsin 54-1255 hypothetical protein (Pc12g13930) mRNA, complete cds	GO:0031090//organelle membrane;GO:0043231//intracellular membrane-bounded organelle;GO:0031224//intrinsic to membrane	GO:0004091//carboxylesterase activity	GO:0044281//small molecule metabolic process;GO:0034641//cellular nitrogen compound metabolic process;GO:0006650//glycerophospholipid metabolic process	gi|255933640|ref|XP_002558199.1|/0/Pc12g13930 [Penicillium chrysogenum Wisconsin 54-1255]
8313799	1296	14	5.90785	49	30.6976	95	73.1586	2.37742	Up	1.61e-06	6.32e-06	3.63032	Up	4.53e-06	1.73e-05	Penicillium chrysogenum Wisconsin 54-1255 hypothetical protein (Pc12g14210) mRNA, complete cds	-	GO:0003824//catalytic activity	GO:0008152//metabolic process	gi|255933694|ref|XP_002558226.1|/0/Pc12g14210 [Penicillium chrysogenum Wisconsin 54-1255]
8315570	2151	280	71.1909	1368	516.368	567	263.081	2.85864	Up	0	0	1.88574	Up	0	0	Penicillium chrysogenum Wisconsin 54-1255 hypothetical protein (Pc21g15690) mRNA, complete cds	-	GO:0035251//UDP-glucosyltransferase activity	GO:0005977//glycogen metabolic process	gi|255955653|ref|XP_002568579.1|/0/Pc21g15690 [Penicillium chrysogenum Wisconsin 54-1255]
8314601	2109	339	87.9083	86	33.1082	122	57.7338	-1.40881	Down	1.63e-18	1.73e-17	-	-	-	-	Penicillium chrysogenum Wisconsin 54-1255 hypothetical protein (Pc18g00540) mRNA, complete cds	-	-	-	gi|255942265|ref|XP_002561901.1|/0/Pc18g00540 [Penicillium chrysogenum Wisconsin 54-1255]
8308380	1119	1013	495.092	163	118.269	151	134.677	-2.06562	Down	2.16e-87	4.42e-86	-1.87819	Down	3.79e-67	7.68e-66	Penicillium chrysogenum Wisconsin 54-1255 hypothetical protein (Pc22g22180) mRNA, complete cds	-	GO:0016765//transferase activity, transferring alkyl or aryl (other than methyl) groups	GO:0008652//cellular amino acid biosynthetic process	gi|255950692|ref|XP_002566113.1|/0/Pc22g22180 [Penicillium chrysogenum Wisconsin 54-1255]
8305771	798	24	16.4481	29	29.5059	41	51.2776	-	-	-	-	1.64041	Up	5.77e-06	2.16e-05	Penicillium chrysogenum Wisconsin 54-1255 hypothetical protein (Pc21g01500) mRNA, complete cds	-	-	-	gi|255952935|ref|XP_002567220.1|/1.10094e-98/Pc21g01500 [Penicillium chrysogenum Wisconsin 54-1255]
8304048	2427	218	49.124	89	29.7738	158	64.9731	-	-	-	-	-	-	-	-	Penicillium chrysogenum Wisconsin 54-1255 hypothetical protein (Pc13g04030) mRNA, complete cds	-	-	-	gi|255935625|ref|XP_002558839.1|/0/Pc13g04030 [Penicillium chrysogenum Wisconsin 54-1255]
8311215	6927	87	6.8688	27	3.1647	16	2.30527	-1.11799	Down	0.000227452	0.000656632	-1.57512	Down	9.45e-06	3.43e-05	Penicillium chrysogenum Wisconsin 54-1255 hypothetical protein (Pc12g07490) mRNA, complete cds	-	-	-	gi|255932055|ref|XP_002557584.1|/0/Pc12g07490 [Penicillium chrysogenum Wisconsin 54-1255]
8304894	573	368	351.237	92	130.361	259	451.12	-1.42993	Down	2.19e-20	2.49e-19	-	-	-	-	Penicillium chrysogenum Wisconsin 54-1255 hypothetical protein (Pc18g05370) mRNA, complete cds	GO:0030529//ribonucleoprotein complex	GO:0005198//structural molecule activity	GO:0010467//gene expression	gi|255943191|ref|XP_002562364.1|/2.14913e-95/Pc18g05370 [Penicillium chrysogenum Wisconsin 54-1255]
8314432	321	70	119.261	36	91.0566	68	211.422	-	-	-	-	-	-	-	-	Penicillium chrysogenum Wisconsin 54-1255 hypothetical protein (Pc16g06310) mRNA, complete cds	GO:0005739//mitochondrion	-	-	gi|255940396|ref|XP_002560967.1|/1.32946e-58/Pc16g06310 [Penicillium chrysogenum Wisconsin 54-1255]
8310621	1443	2	0.758002	19	10.6906	61	42.1901	3.81799	Up	0.000157393	0.000467743	5.79856	Up	0.000171273	0.000507552	Penicillium chrysogenum Wisconsin 54-1255 hypothetical protein (Pc12g08870) mRNA, complete cds	-	GO:0016645//oxidoreductase activity, acting on the CH-NH group of donors	GO:0006560//proline metabolic process;GO:0006536//glutamate metabolic process	gi|255932319|ref|XP_002557716.1|/0/Pc12g08870 [Penicillium chrysogenum Wisconsin 54-1255]
8317366	1839	100	29.7389	18	7.94702	18	9.76871	-1.90386	Down	4.92e-09	2.46e-08	-1.60611	Down	1.4e-06	5.75e-06	Penicillium chrysogenum Wisconsin 54-1255 hypothetical protein (Pc13g05740) mRNA, complete cds	-	GO:0016773//phosphotransferase activity, alcohol group as acceptor	GO:0044238//primary metabolic process	gi|255935963|ref|XP_002559008.1|/0/Pc13g05740 [Penicillium chrysogenum Wisconsin 54-1255]
8308092	690	48	38.0451	46	54.1281	100	144.643	-	-	-	-	1.92671	Up	7.42e-12	5.02e-11	Penicillium chrysogenum Wisconsin 54-1255 hypothetical protein (Pc20g06770) mRNA, complete cds	-	-	-	gi|255944869|ref|XP_002563202.1|/2.06356e-57/Pc20g06770 [Penicillium chrysogenum Wisconsin 54-1255]
8315818	1209	42	18.999	0	0.001	5	4.12753	-14.2136	Down	4.83e-10	2.65e-09	-2.20257	Down	0.000164074	0.000487608	Penicillium chrysogenum Wisconsin 54-1255 hypothetical protein (Pc18g00310) mRNA, complete cds	-	GO:0008172//S-methyltransferase activity	GO:0000097//sulfur amino acid biosynthetic process	gi|255942219|ref|XP_002561878.1|/0/Pc18g00310 [Penicillium chrysogenum Wisconsin 54-1255]
8309984	2400	224	51.0439	306	103.52	207	86.0807	1.0201	Up	2.29e-14	2.04e-13	-	-	-	-	Penicillium chrysogenum Wisconsin 54-1255 hypothetical protein (Pc20g03790) mRNA, complete cds	-	-	-	gi|255944323|ref|XP_002562929.1|/0/Pc20g03790 [Penicillium chrysogenum Wisconsin 54-1255]
8305464	2130	53	13.6083	98	37.356	68	31.8622	1.45686	Up	1.05e-09	5.58e-09	1.22736	Up	3.03e-06	1.18e-05	Penicillium chrysogenum Wisconsin 54-1255 hypothetical protein (Pc12g02620) mRNA, complete cds	-	-	-	gi|255931187|ref|XP_002557150.1|/0/Pc12g02620 [Penicillium chrysogenum Wisconsin 54-1255]
8306706	1278	70	29.9553	50	31.7653	87	67.9415	-	-	-	-	1.18148	Up	3.09e-07	1.37e-06	Penicillium chrysogenum Wisconsin 54-1255 hypothetical protein (Pc18g05720) mRNA, complete cds	-	GO:0048037//cofactor binding;GO:0016846//carbon-sulfur lyase activity;GO:0016769//transferase activity, transferring nitrogenous groups	GO:0008152//metabolic process	gi|255943261|ref|XP_002562399.1|/0/Pc18g05720 [Penicillium chrysogenum Wisconsin 54-1255]
8308185	2130	71	18.2299	121	46.1232	74	34.6736	1.33918	Up	2.1e-10	1.19e-09	-	-	-	-	Penicillium chrysogenum Wisconsin 54-1255 hypothetical protein (Pc12g15300) mRNA, complete cds	-	GO:0004672//protein kinase activity;GO:0032559//adenyl ribonucleotide binding	GO:0006464//protein modification process	gi|255934102|ref|XP_002558332.1|/0/Pc12g15300 [Penicillium chrysogenum Wisconsin 54-1255]
8316440	1062	18	9.26947	18	13.7614	33	31.0124	-	-	-	-	1.74229	Up	2.19e-05	7.53e-05	Penicillium chrysogenum Wisconsin 54-1255 hypothetical protein (Pc12g05730) mRNA, complete cds	-	GO:0016810//hydrolase activity, acting on carbon-nitrogen (but not peptide) bonds;GO:0046914//transition metal ion binding;GO:0051287//NAD or NADH binding	GO:0016458//gene silencing;GO:0006464//protein modification process	gi|255931721|ref|XP_002557417.1|/0/Pc12g05730 [Penicillium chrysogenum Wisconsin 54-1255]
8309055	2814	87	16.9084	24	6.9247	17	6.02936	-1.28791	Down	3.81e-05	0.000126147	-1.48766	Down	2.13e-05	7.34e-05	Penicillium chrysogenum Wisconsin 54-1255 hypothetical protein (Pc12g07960) mRNA, complete cds	-	GO:0017111//nucleoside-triphosphatase activity;GO:0003676//nucleic acid binding;GO:0032559//adenyl ribonucleotide binding	-	gi|255932145|ref|XP_002557629.1|/0/Pc12g07960 [Penicillium chrysogenum Wisconsin 54-1255]
8306758	1392	254	99.7933	458	267.141	239	171.358	1.42059	Up	2.75e-13	2.08e-12	-	-	-	-	Penicillium chrysogenum Wisconsin 54-1255 hypothetical protein (Pc22g01060) mRNA, complete cds	-	-	-	gi|255946768|ref|XP_002564151.1|/2.0872e-172/Pc22g01060 [Penicillium chrysogenum Wisconsin 54-1255]
8312342	2535	35	7.55087	85	27.2242	47	18.504	1.85017	Up	1.03e-10	5.98e-10	1.29313	Up	5.09e-05	0.000165652	Penicillium chrysogenum Wisconsin 54-1255 hypothetical protein (Pc13g04710) mRNA, complete cds	-	-	-	gi|255935759|ref|XP_002558906.1|/0/Pc13g04710 [Penicillium chrysogenum Wisconsin 54-1255]
8309180	582	301	282.846	132	184.147	268	459.577	-	-	-	-	-	-	-	-	Penicillium chrysogenum Wisconsin 54-1255 hypothetical protein (Pc22g08090) mRNA, complete cds	GO:0030529//ribonucleoprotein complex	GO:0005198//structural molecule activity	GO:0010467//gene expression	gi|255948116|ref|XP_002564825.1|/2.6954e-93/Pc22g08090 [Penicillium chrysogenum Wisconsin 54-1255]
8311674	3090	21	3.71679	47	12.3496	31	10.0127	1.73234	Up	1.68e-06	6.55e-06	-	-	-	-	Penicillium chrysogenum Wisconsin 54-1255 hypothetical protein (Pc13g12410) mRNA, complete cds	GO:0043231//intracellular membrane-bounded organelle	GO:0046914//transition metal ion binding;GO:0003676//nucleic acid binding;GO:0001071	GO:0010468//regulation of gene expression;GO:0006351//transcription, DNA-dependent	gi|255937261|ref|XP_002559657.1|/0/Pc13g12410 [Penicillium chrysogenum Wisconsin 54-1255]
8307469	399	69	94.5764	49	99.7096	109	272.647	-	-	-	-	1.52748	Up	2.52e-12	1.79e-11	Penicillium chrysogenum Wisconsin 54-1255 hypothetical protein (Pc13g11900) mRNA, complete cds	-	-	-	gi|255937161|ref|XP_002559607.1|/3.61154e-35/Pc13g11900 [Penicillium chrysogenum Wisconsin 54-1255]
8316273	1101	196	97.3589	305	224.919	219	198.52	1.20802	Up	6.11e-14	5.25e-13	1.0279	Up	4.79e-13	3.86e-12	Penicillium chrysogenum Wisconsin 54-1255 hypothetical protein (Pc18g02440) mRNA, complete cds	-	-	-	gi|255942639|ref|XP_002562088.1|/0/Pc18g02440 [Penicillium chrysogenum Wisconsin 54-1255]
8313768	2211	162	40.0713	354	129.995	462	208.545	1.69782	Up	0	0	2.37972	Up	0	0	Penicillium chrysogenum Wisconsin 54-1255 hypothetical protein (Pc12g13900) mRNA, complete cds	-	-	-	gi|255933634|ref|XP_002558196.1|/0/Pc12g13900 [Penicillium chrysogenum Wisconsin 54-1255]
8314658	2046	388	103.713	94	37.3023	81	39.5117	-1.47526	Down	2.41e-22	2.87e-21	-1.39224	Down	4.49e-18	5.69e-17	Penicillium chrysogenum Wisconsin 54-1255 hypothetical protein (Pc18g01110) mRNA, complete cds	-	-	-	gi|255942377|ref|XP_002561957.1|/0/Pc18g01110 [Penicillium chrysogenum Wisconsin 54-1255]
8315782	798	607	415.999	859	873.985	758	948.01	1.07103	Up	0	0	1.18832	Up	0	0	Penicillium chrysogenum Wisconsin 54-1255 hypothetical protein (Pc13g10670) mRNA, complete cds	-	GO:0008135//translation factor activity, nucleic acid binding;GO:0030528//transcription regulator activity;GO:0001071	GO:0006352//transcription initiation	gi|255936921|ref|XP_002559487.1|/3.08109e-117/Pc13g10670 [Penicillium chrysogenum Wisconsin 54-1255]
8308366	1086	222	111.797	29	21.6811	31	28.4891	-2.36637	Down	1.06e-23	1.31e-22	-1.9724	Down	8.57e-17	1.05e-15	Penicillium chrysogenum Wisconsin 54-1255 hypothetical protein (Pc22g22040) mRNA, complete cds	-	GO:0016876//ligase activity, forming aminoacyl-tRNA and related compounds;GO:0032559//adenyl ribonucleotide binding	GO:0010467//gene expression	gi|255950664|ref|XP_002566099.1|/0/Pc22g22040 [Penicillium chrysogenum Wisconsin 54-1255]
8312060	1533	80	28.54	27	14.3	13	8.46346	-	-	-	-	-1.75367	Down	4.88e-06	1.85e-05	Penicillium chrysogenum Wisconsin 54-1255 hypothetical protein (Pc12g03400) mRNA, complete cds	-	-	-	gi|255931337|ref|XP_002557225.1|/0/Pc12g03400 [Penicillium chrysogenum Wisconsin 54-1255]
8309926	1506	123	44.667	40	21.565	56	37.1116	-1.05052	Down	2.85e-05	9.59e-05	-	-	-	-	Penicillium chrysogenum Wisconsin 54-1255 hypothetical protein (Pc13g07650) mRNA, complete cds	GO:0044424//intracellular part	GO:0016410//N-acyltransferase activity	GO:0006498//N-terminal protein lipidation	gi|255936335|ref|XP_002559194.1|/0/Pc13g07650 [Penicillium chrysogenum Wisconsin 54-1255]
8309856	1464	178	66.4945	16	8.87345	10	6.81719	-2.90567	Down	1.12e-23	1.38e-22	-3.28599	Down	9.31e-23	1.31e-21	Penicillium chrysogenum Wisconsin 54-1255 hypothetical protein (Pc21g16370) mRNA, complete cds	-	-	-	gi|255955783|ref|XP_002568644.1|/0/Pc21g16370 [Penicillium chrysogenum Wisconsin 54-1255]
8312103	1419	116	44.7077	242	138.467	143	100.577	1.63095	Up	1.19e-13	9.71e-13	1.16971	Up	7.93e-11	4.98e-10	Penicillium chrysogenum Wisconsin 54-1255 hypothetical protein (Pc21g20140) mRNA, complete cds	-	GO:0046914//transition metal ion binding	-	gi|255956503|ref|XP_002569004.1|/0/Pc21g20140 [Penicillium chrysogenum Wisconsin 54-1255]
8309767	747	490	358.742	158	171.732	270	360.736	-1.06279	Down	2.08e-17	2.12e-16	-	-	-	-	Penicillium chrysogenum Wisconsin 54-1255 hypothetical protein (Pc21g11340) mRNA, complete cds	-	GO:0004857//enzyme inhibitor activity	-	gi|255954827|ref|XP_002568166.1|/4.76516e-146/Pc21g11340 [Penicillium chrysogenum Wisconsin 54-1255]
8312743	1893	1	0.288906	26	11.1516	2	1.05445	-	-	-	-	-	-	-	-	Penicillium chrysogenum Wisconsin 54-1255 hypothetical protein (Pc12g12710) mRNA, complete cds	GO:0044464//cell part	GO:0017111//nucleoside-triphosphatase activity;GO:0016407//acetyltransferase activity;GO:0032559//adenyl ribonucleotide binding	-	gi|255933223|ref|XP_002558082.1|/0/Pc12g12710 [Penicillium chrysogenum Wisconsin 54-1255]
8313501	969	332	187.379	84	70.3832	60	61.7979	-1.41266	Down	3.13e-18	3.3e-17	-1.60033	Down	7.95e-19	1.02e-17	Penicillium chrysogenum Wisconsin 54-1255 hypothetical protein (Pc22g18410) mRNA, complete cds	-	GO:0031406//carboxylic acid binding;GO:0016744	GO:0008652//cellular amino acid biosynthetic process	gi|255949958|ref|XP_002565746.1|/7.53647e-146/Pc22g18410 [Penicillium chrysogenum Wisconsin 54-1255]
8304875	693	56	44.1938	33	38.6629	8	11.5213	-	-	-	-	-1.93953	Down	5e-05	0.000163247	Penicillium chrysogenum Wisconsin 54-1255 hypothetical protein (Pc18g05180) mRNA, complete cds	-	-	-	gi|255943153|ref|XP_002562345.1|/1.25288e-86/Pc18g05180 [Penicillium chrysogenum Wisconsin 54-1255]
8313106	1089	34	17.0749	997	743.329	88	80.6494	5.44405	Up	1.44e-10	8.25e-10	2.23979	Up	1.85e-09	1.03e-08	Penicillium chrysogenum Wisconsin 54-1255 hypothetical protein (Pc12g10440) mRNA, complete cds	GO:0019866//organelle inner membrane;GO:0043231//intracellular membrane-bounded organelle;GO:0031224//intrinsic to membrane	GO:0043169//cation binding;GO:0003824//catalytic activity	GO:0051234//establishment of localization;GO:0032501//multicellular organismal process;GO:0006091//generation of precursor metabolites and energy	gi|255932617|ref|XP_002557865.1|/0/Pc12g10440 [Penicillium chrysogenum Wisconsin 54-1255]
8317262	759	143	103.039	196	209.666	272	357.663	1.0249	Up	7.23e-11	4.25e-10	1.79541	Up	0	0	Penicillium chrysogenum Wisconsin 54-1255 hypothetical protein (Pc21g08690) mRNA, complete cds	-	GO:0070011//peptidase activity, acting on L-amino acid peptides	GO:0019538//protein metabolic process	gi|255954311|ref|XP_002567908.1|/1.02757e-143/Pc21g08690 [Penicillium chrysogenum Wisconsin 54-1255]
8317346	555	4401	4336.76	852	1246.41	893	1605.85	-1.79884	Down	0	0	-1.43328	Down	9.85e-197	2.55e-195	Penicillium chrysogenum Wisconsin 54-1255 hypothetical protein (Pc13g05540) mRNA, complete cds	GO:0030529//ribonucleoprotein complex	GO:0005198//structural molecule activity	GO:0010467//gene expression	gi|255935923|ref|XP_002558988.1|/3.34539e-71/Pc13g05540 [Penicillium chrysogenum Wisconsin 54-1255]
8303868	831	5	3.2906	41	40.0587	16	19.2161	3.60569	Up	6.44e-05	0.000206706	2.54589	Up	0.000239686	0.000692004	Penicillium chrysogenum Wisconsin 54-1255 hypothetical protein (Pc20g13980) mRNA, complete cds	-	-	-	gi|255946217|ref|XP_002563876.1|/1.70931e-121/Pc20g13980 [Penicillium chrysogenum Wisconsin 54-1255]
8309401	1251	74	32.3505	46	29.8548	413	329.488	-	-	-	-	3.34836	Up	6.48e-14	6.48e-13	Penicillium chrysogenum Wisconsin 54-1255 hypothetical protein (Pc21g10380) mRNA, complete cds	-	GO:0003824//catalytic activity	GO:0008152//metabolic process	gi|255954641|ref|XP_002568073.1|/0/Pc21g10380 [Penicillium chrysogenum Wisconsin 54-1255]
8307778	306	172	307.407	828	2196.96	637	2077.61	2.83729	Up	9.33e-15	8.61e-14	2.7567	Up	0	0	Penicillium chrysogenum Wisconsin 54-1255 hypothetical protein (Pc13g01700) mRNA, complete cds	-	GO:0015036//disulfide oxidoreductase activity	GO:0019725//cellular homeostasis	gi|255935177|ref|XP_002558615.1|/2.84116e-40/Pc13g01700 [Penicillium chrysogenum Wisconsin 54-1255]
8304191	891	199	122.147	118	107.527	218	244.189	-	-	-	-	-	-	-	-	Penicillium chrysogenum Wisconsin 54-1255 hypothetical protein (Pc20g08520) mRNA, complete cds	GO:0019866//organelle inner membrane;GO:0031224//intrinsic to membrane	-	GO:0006810//transport	gi|255945215|ref|XP_002563375.1|/3.35038e-166/Pc20g08520 [Penicillium chrysogenum Wisconsin 54-1255]
8305275	2481	3	0.661304	15	4.90883	7	2.8159	2.89199	Up	0.000341172	0.000961281	-	-	-	-	Penicillium chrysogenum Wisconsin 54-1255 hypothetical protein (Pc22g21330) mRNA, complete cds	-	GO:0016741//transferase activity, transferring one-carbon groups	-	gi|255950526|ref|XP_002566030.1|/0/Pc22g21330 [Penicillium chrysogenum Wisconsin 54-1255]
8305196	594	57	52.4802	95	129.853	206	346.121	1.30703	Up	3.32e-08	1.53e-07	2.72143	Up	4.96e-13	3.95e-12	Penicillium chrysogenum Wisconsin 54-1255 hypothetical protein (Pc22g16420) mRNA, complete cds	-	-	-	gi|255949580|ref|XP_002565557.1|/3.72501e-101/Pc22g16420 [Penicillium chrysogenum Wisconsin 54-1255]
8314430	2445	116	25.9469	32	10.6264	33	13.4704	-1.28791	Down	1.84e-06	7.16e-06	-	-	-	-	Penicillium chrysogenum Wisconsin 54-1255 hypothetical protein (Pc16g06290) mRNA, complete cds	-	-	-	gi|255940392|ref|XP_002560965.1|/0/Pc16g06290 [Penicillium chrysogenum Wisconsin 54-1255]
8307552	2307	238	56.4204	354	124.586	245	105.99	1.14285	Up	7.57e-13	5.28e-12	-	-	-	-	Penicillium chrysogenum Wisconsin 54-1255 hypothetical protein (Pc12g11590) mRNA, complete cds	-	GO:0016772//transferase activity, transferring phosphorus-containing groups	-	gi|255933011|ref|XP_002557976.1|/0/Pc12g11590 [Penicillium chrysogenum Wisconsin 54-1255]
8313815	1131	15	7.2533	17	12.2039	28	24.7083	-	-	-	-	1.76828	Up	7.74e-05	0.00024433	Penicillium chrysogenum Wisconsin 54-1255 hypothetical protein (Pc21g05180) mRNA, complete cds	-	-	-	gi|255953623|ref|XP_002567564.1|/3.96219e-176/Pc21g05180 [Penicillium chrysogenum Wisconsin 54-1255]
8312856	654	25	20.9059	116	144.01	170	259.429	2.78419	Up	1.02e-08	4.92e-08	3.63335	Up	6.67e-08	3.2e-07	Penicillium chrysogenum Wisconsin 54-1255 hypothetical protein (Pc20g05130) mRNA, complete cds	-	-	-	gi|255944571|ref|XP_002563053.1|/6.45234e-111/Pc20g05130 [Penicillium chrysogenum Wisconsin 54-1255]
8307882	1824	77	23.0873	314	139.771	116	63.4716	2.5979	Up	0	0	1.45901	Up	3e-12	2.12e-11	Penicillium chrysogenum Wisconsin 54-1255 hypothetical protein (Pc21g12100) mRNA, complete cds	-	-	-	gi|255954977|ref|XP_002568241.1|/0/Pc21g12100 [Penicillium chrysogenum Wisconsin 54-1255]
8317040	1896	14	4.03828	125	53.5285	125	65.7988	3.7285	Up	1.61e-06	6.32e-06	4.02625	Up	4.53e-06	1.73e-05	Penicillium chrysogenum Wisconsin 54-1255 hypothetical protein (Pc21g17990) mRNA, complete cds	GO:0043231//intracellular membrane-bounded organelle	GO:0046914//transition metal ion binding;GO:0003676//nucleic acid binding;GO:0001071	GO:0010468//regulation of gene expression;GO:0006351//transcription, DNA-dependent	gi|255956083|ref|XP_002568794.1|/0/Pc21g17990 [Penicillium chrysogenum Wisconsin 54-1255]
8316759	330	435	720.912	78	191.909	162	489.945	-1.9094	Down	6.59e-35	9.79e-34	-	-	-	-	Penicillium chrysogenum Wisconsin 54-1255 hypothetical protein (Pc22g20250) mRNA, complete cds	-	-	-	gi|255950316|ref|XP_002565925.1|/1.12548e-20/Pc22g20250 [Penicillium chrysogenum Wisconsin 54-1255]
8308076	1197	22	10.0516	25	16.9574	35	29.1824	-	-	-	-	1.53767	Up	6.4e-05	0.000204769	Penicillium chrysogenum Wisconsin 54-1255 hypothetical protein (Pc21g01260) mRNA, complete cds	-	-	-	gi|255952889|ref|XP_002567197.1|/1.4567e-131/Pc21g01260 [Penicillium chrysogenum Wisconsin 54-1255]
8313735	2067	4	1.05834	17	6.67763	9	4.34559	2.65753	Up	0.0002554	0.000731222	-	-	-	-	Penicillium chrysogenum Wisconsin 54-1255 hypothetical protein (Pc12g13570) mRNA, complete cds	GO:0043231//intracellular membrane-bounded organelle	GO:0046914//transition metal ion binding;GO:0003676//nucleic acid binding;GO:0001071	GO:0010468//regulation of gene expression;GO:0006351//transcription, DNA-dependent	gi|255933572|ref|XP_002558165.1|/0/Pc12g13570 [Penicillium chrysogenum Wisconsin 54-1255]
8312491	1695	50	16.1327	12	5.74811	8	4.7105	-	-	-	-	-1.77604	Down	0.000313302	0.000891132	Penicillium chrysogenum Wisconsin 54-1255 hypothetical protein (Pc22g02420) mRNA, complete cds	-	-	-	gi|255947038|ref|XP_002564286.1|/0/Pc22g02420 [Penicillium chrysogenum Wisconsin 54-1255]
8313367	1764	62	19.2221	76	34.9807	173	97.88	-	-	-	-	2.34825	Up	6.51e-14	6.49e-13	Penicillium chrysogenum Wisconsin 54-1255 hypothetical protein (Pc20g07770) mRNA, complete cds	-	-	-	gi|255945065|ref|XP_002563300.1|/0/Pc20g07770 [Penicillium chrysogenum Wisconsin 54-1255]
8310911	1206	147	66.6618	16	10.7718	35	28.9646	-2.62961	Down	5.5e-18	5.75e-17	-1.20257	Down	2.13e-06	8.52e-06	Penicillium chrysogenum Wisconsin 54-1255 hypothetical protein (Pc22g04910) mRNA, complete cds	-	GO:0005488//binding	-	gi|255947522|ref|XP_002564528.1|/0/Pc22g04910 [Penicillium chrysogenum Wisconsin 54-1255]
8309333	2169	36	9.07715	5	1.87165	15	6.90205	-2.27793	Down	0.00011721	0.000357378	-	-	-	-	Penicillium chrysogenum Wisconsin 54-1255 hypothetical protein (Pc12g01540) mRNA, complete cds	GO:0031224//intrinsic to membrane	GO:0015291//secondary active transmembrane transporter activity	GO:0015698//inorganic anion transport	gi|255930985|ref|XP_002557049.1|/0/Pc12g01540 [Penicillium chrysogenum Wisconsin 54-1255]
8305510	1158	106	50.0615	105	73.6198	195	168.063	-	-	-	-	1.74723	Up	0	0	Penicillium chrysogenum Wisconsin 54-1255 hypothetical protein (Pc13g06380) mRNA, complete cds	-	GO:0016791//phosphatase activity;GO:0008238//exopeptidase activity	GO:0019538//protein metabolic process	gi|255936091|ref|XP_002559072.1|/0/Pc13g06380 [Penicillium chrysogenum Wisconsin 54-1255]
[truncated: 1,586 more rows]

## Sheet: GeneExp RPKM(ck)
GeneID	Uniq_reads_num(1828493)	Length	Coverage	RPKM	Description	GO Component	GO Function	GO Process	Blast nr
[truncated: 7,051 more rows]

## Sheet: GeneExp RPKM (PEA1)
GeneID	Uniq_reads_num(1231647)	Length	Coverage	RPKM	Description	GO Component	GO Function	GO Process	Blast nr
[truncated: 6,905 more rows]

## Sheet: Penicillium GeneExp RPKM (PEA3)
GeneID	Uniq_reads_num(1001967)	Length	Coverage	RPKM	Description	GO Component	GO Function	GO Process	Blast nr
[truncated: 6,946 more rows]
